# Supplementary material for: Novel FOXM1 inhibitor STL001 sensitizes human cancers to a broad-spectrum of cancer therapies
Source: Cell Death Discov. 2024 May 2;10:211. doi: 10.1038/s41420-024-01929-0 (PMC11066125; doi:10.1038/s41420-024-01929-0)
Supplement: Supplementary file 4 — Suppl table 2 [file 41420_2024_1929_MOESM4_ESM.xls]

## Sheet: Table legend
Supplementary Table 2.
Transcriptome-wide gene expression changes by STL001 treatment in esophageal cancer (FLO-1) cells.

## Sheet: FLO1_STL001.vs.Control
Geneid	Genename	Base Mean	log2Fold Change	lfcSE	stat	pvalue	padj
ENSG00000157873.18	TNFRSF14	326.315	1.68531	0.147082	11.4583	2.13554e-30	3.72665e-28
ENSG00000215912.13	TTC34	21.1631	2.14588	0.715539	2.99897	0.00270897	0.0107439
ENSG00000162591.17	MEGF6	357.401	1.68607	0.245772	6.86028	6.87279e-12	1.75672e-10
ENSG00000171680.23	PLEKHG5	418.929	1.20938	0.228531	5.29198	1.20998e-07	1.44208e-06
ENSG00000049246.15	PER3	712.205	1.16915	0.163231	7.16257	7.91759e-13	2.36108e-11
ENSG00000049249.10	TNFRSF9	63.1951	2.26576	0.806124	2.81069	0.00494354	0.0180281
ENSG00000204624.8	DISP3	34.687	1.59761	0.554553	2.8809	0.00396544	0.0149391
ENSG00000177000.13	MTHFR	819.343	1.09101	0.170289	6.4068	1.48605e-10	3.08901e-09
ENSG00000011021.23	CLCN6	1254.24	1.96243	0.146864	13.3623	1.00455e-40	3.22712e-38
ENSG00000162458.13	FBLIM1	186.396	1.28469	0.249647	5.14601	2.66084e-07	2.93234e-06
ENSG00000189410.12	SH2D5	720.264	1.47167	0.152425	9.65503	4.68008e-22	4.29565e-20
ENSG00000162552.15	WNT4	25.4344	1.73778	0.517718	3.35662	0.000789017	0.00369403
ENSG00000176092.17	CRYBG2	16.9406	1.97552	0.74518	2.65106	0.00802387	0.0270815
ENSG00000130768.15	SMPDL3B	86.0433	3.87591	1.60232	2.41894	0.0155657	0.0469327
ENSG00000084636.18	COL16A1	97.9958	1.31428	0.500221	2.6274	0.008604	0.028724
ENSG00000160055.20	TMEM234	127.919	1.2972	0.357857	3.6249	0.000289069	0.00153436
ENSG00000183615.6	FAM167B	20.8393	2.08196	0.532262	3.91152	9.17159e-05	0.000567106
ENSG00000142920.17	AZIN2	100.032	1.79838	0.328883	5.46814	4.54771e-08	5.87049e-07
ENSG00000116544.12	DLGAP3	61.4183	1.04803	0.408705	2.56426	0.0103397	0.0335106
ENSG00000183317.17	EPHA10	110.834	1.34821	0.291622	4.62315	3.77951e-06	3.23778e-05
ENSG00000183386.10	FHL3	427.577	1.15383	0.155464	7.42185	1.15496e-13	3.88699e-12
ENSG00000117013.17	KCNQ4	67.4275	1.32558	0.308424	4.29791	1.72415e-05	0.000127329
ENSG00000179862.7	CITED4	768.639	1.23488	0.476487	2.59163	0.00955215	0.0313489
ENSG00000186409.19	CCDC30	69.1626	1.50281	0.477072	3.15006	0.00163235	0.00696448
ENSG00000066056.14	TIE1	51.8901	4.87594	1.56245	3.12069	0.00180427	0.00759481
ENSG00000159214.13	CCDC24	226.523	1.43053	0.204613	6.99141	2.7214e-12	7.48385e-11
ENSG00000198520.12	ARMH1	813.51	2.44469	0.310365	7.87682	3.35831e-15	1.44725e-13
ENSG00000173846.13	PLK3	341.422	1.45773	0.168327	8.66012	4.71266e-18	2.76404e-16
ENSG00000222009.9	BTBD19	40.4951	2.50559	0.819129	3.05885	0.00222191	0.0090902
ENSG00000162415.7	ZSWIM5	202.843	1.14176	0.392614	2.90809	0.00363642	0.0138469
ENSG00000132781.20	MUTYH	49.5967	1.10375	0.377552	2.92345	0.0034618	0.013309
ENSG00000070759.17	TESK2	211.318	1.31481	0.328858	3.99812	6.38479e-05	0.000410487
ENSG00000169213.7	RAB3B	2669.7	1.02562	0.210863	4.86393	1.15077e-06	1.10055e-05
ENSG00000116133.13	DHCR24	4560.76	1.5264	0.130622	11.6856	1.5105e-31	2.80933e-29
ENSG00000162407.9	PLPP3	146.921	1.3535	0.228601	5.92081	3.2035e-09	5.21076e-08
ENSG00000116675.16	DNAJC6	408.769	1.78488	0.346534	5.15066	2.59568e-07	2.8664e-06
ENSG00000116717.13	GADD45A	3759.57	1.693	0.0824763	20.5271	1.23435e-93	2.18094e-90
ENSG00000116761.12	CTH	260.452	1.10004	0.244953	4.49083	7.09467e-06	5.69791e-05
ENSG00000162645.13	GBP2	14.5589	2.76999	0.880406	3.14626	0.00165371	0.0070407
ENSG00000162654.9	GBP4	586.629	1.12293	0.172131	6.52372	6.85858e-11	1.4814e-09
ENSG00000143028.9	SYPL2	25.7437	1.21268	0.426528	2.84314	0.00446714	0.0165817
ENSG00000064886.14	CHI3L2	144.763	1.94639	0.405823	4.79615	1.61745e-06	1.49821e-05
ENSG00000134198.10	TSPAN2	32.8049	3.12264	0.74778	4.17588	2.96834e-05	0.000207402
ENSG00000163393.13	SLC22A15	278.859	1.71871	0.437154	3.9316	8.43826e-05	0.000527531
ENSG00000162836.12	ACP6	381.713	1.22473	0.176804	6.92702	4.29807e-12	1.1377e-10
ENSG00000184678.11	H2BC21	298.11	1.22507	0.374474	3.27145	0.00106998	0.00482582
ENSG00000159208.16	CIART	122.01	1.09182	0.280323	3.89488	9.82489e-05	0.000604329
ENSG00000143457.11	GOLPH3L	348.65	1.034	0.395706	2.61306	0.0089735	0.0297398
ENSG00000163131.12	CTSS	212.946	2.82713	0.519091	5.44631	5.1425e-08	6.59612e-07
ENSG00000163354.15	DCST2	16.9438	1.47652	0.615644	2.39833	0.0164701	0.0492291
ENSG00000143590.14	EFNA3	56.3879	1.24069	0.384556	3.2263	0.00125402	0.00553407
ENSG00000169242.12	EFNA1	395.553	1.09994	0.274411	4.00836	6.11416e-05	0.00039517
ENSG00000169231.13	THBS3	957.392	1.40862	0.274447	5.13259	2.85781e-07	3.12656e-06
ENSG00000143630.10	HCN3	264.339	1.52232	0.164807	9.23696	2.53597e-20	1.9067e-18
ENSG00000160752.15	FDPS	3392.56	1.38705	0.0903398	15.3537	3.34352e-53	2.14821e-50
ENSG00000132702.13	HAPLN2	13.6447	1.80005	0.736113	2.44534	0.0144714	0.0442613
ENSG00000198400.14	NTRK1	57.6908	2.08616	0.863713	2.41533	0.0157208	0.0473298
ENSG00000132196.16	HSD17B7	243.434	2.08757	0.160605	12.9982	1.25338e-38	3.54331e-36
ENSG00000198771.11	RCSD1	7520.63	4.92327	1.43124	3.43985	0.000582028	0.00282325
ENSG00000117586.11	TNFSF4	36.6852	5.72383	1.54305	3.70942	0.000207731	0.00115556
ENSG00000198756.12	COLGALT2	72.7392	1.83914	0.583422	3.15234	0.00161969	0.00691879
ENSG00000198892.7	SHISA4	158.207	1.05969	0.2493	4.25066	2.13143e-05	0.000153713
ENSG00000184144.12	CNTN2	40.368	4.55403	1.60725	2.83343	0.00460519	0.0170093
ENSG00000163545.11	NUAK2	716.862	1.03037	0.229116	4.49713	6.88768e-06	5.54743e-05
ENSG00000263528.8	IKBKE	332.284	1.32711	0.20444	6.49141	8.50372e-11	1.81846e-09
ENSG00000123836.15	PFKFB2	235.473	1.34481	0.227651	5.90732	3.47718e-09	5.59912e-08
ENSG00000076356.7	PLXNA2	25.0262	1.78044	0.549421	3.24057	0.00119291	0.00530244
ENSG00000143473.14	KCNH1	110.604	1.72703	0.247092	6.98943	2.76004e-12	7.57536e-11
ENSG00000162772.17	ATF3	1146.05	1.39698	0.289539	4.82485	1.40109e-06	1.31766e-05
ENSG00000162817.7	C1orf115	114.649	1.00668	0.300071	3.35483	0.000794147	0.00370961
ENSG00000154358.23	OBSCN	2326.67	1.58266	0.0801941	19.7354	1.07077e-86	1.68171e-83
ENSG00000181218.6	H2AC25	324.289	1.42348	0.276261	5.15266	2.56823e-07	2.84052e-06
ENSG00000212916.6	MAP10	131.471	1.33741	0.484093	2.76272	0.00573215	0.0204503
ENSG00000135749.19	PCNX2	411.863	1.94501	0.384799	5.05459	4.31307e-07	4.52264e-06
ENSG00000077522.15	ACTN2	172.908	1.70861	0.665192	2.5686	0.0102111	0.0331956
ENSG00000155816.21	FMN2	436.781	4.36139	1.56454	2.78765	0.00530912	0.0191293
ENSG00000162714.13	ZNF496	1878.73	1.30531	0.0762797	17.1121	1.20558e-65	1.06506e-62
ENSG00000035115.22	SH3YL1	385.351	1.1957	0.203904	5.86406	4.51693e-09	7.10988e-08
ENSG00000151360.10	ALLC	6.93501	4.55416	1.89124	2.40803	0.0160389	0.0481643
ENSG00000134326.12	CMPK2	172.486	1.857	0.35054	5.29753	1.1738e-07	1.40607e-06
ENSG00000134321.13	RSAD2	77.0328	3.29936	0.634691	5.19838	2.01037e-07	2.27524e-06
ENSG00000172059.11	KLF11	677.813	1.01239	0.25556	3.96145	7.44948e-05	0.000472466
ENSG00000205795.5	CYS1	69.317	1.3528	0.28696	4.71426	2.42591e-06	2.16342e-05
ENSG00000134324.12	LPIN1	1587.17	2.28173	0.100087	22.7974	4.86422e-115	1.37511e-111
ENSG00000219626.9	FAM228B	163.102	1.66762	0.326312	5.1105	3.21302e-07	3.46688e-06
ENSG00000115194.11	SLC30A3	247.446	1.41009	0.251475	5.6073	2.0551e-08	2.85352e-07
ENSG00000171174.15	RBKS	29.5187	1.47248	0.59267	2.48449	0.0129736	0.040455
ENSG00000115295.21	CLIP4	493.023	1.07252	0.234451	4.57459	4.77161e-06	3.98151e-05
ENSG00000213626.13	LBH	675.627	2.20044	0.25793	8.53118	1.44866e-17	8.19072e-16
ENSG00000116016.14	EPAS1	510.237	1.29885	0.36797	3.52978	0.000415911	0.00211319
ENSG00000119862.13	LGALSL	162.108	1.10533	0.248763	4.44329	8.85941e-06	6.9571e-05
ENSG00000169621.11	APLF	117.167	1.1144	0.262125	4.2514	2.12443e-05	0.000153286
ENSG00000163013.12	FBXO41	1310.45	1.11476	0.209258	5.32722	9.9725e-08	1.21518e-06
ENSG00000115297.11	TLX2	45.7085	1.98237	0.605365	3.27467	0.00105785	0.00478183
ENSG00000118640.11	VAMP8	81.5546	1.48603	0.534789	2.77872	0.00545741	0.0195838
ENSG00000168899.5	VAMP5	160.538	4.36134	1.55969	2.79629	0.00516931	0.0187066
ENSG00000168890.14	TMEM150A	239.518	1.6915	0.305348	5.5396	3.03171e-08	4.06577e-07
ENSG00000153563.17	CD8A	21.9562	1.91876	0.76643	2.50351	0.012297	0.0386348
ENSG00000163121.10	NEURL3	28.7862	3.59155	0.920081	3.90351	9.48076e-05	0.000585199
ENSG00000196872.12	CRACDL	54.2709	1.165	0.390697	2.98184	0.0028652	0.011275
ENSG00000170485.17	NPAS2	246.515	1.16025	0.420762	2.7575	0.00582444	0.020722
ENSG00000170417.16	TMEM182	73.0457	3.20685	1.13338	2.82947	0.00466256	0.0171718
ENSG00000188177.14	ZC3H6	235.705	1.18872	0.36666	3.24201	0.00118691	0.0052791
ENSG00000125618.18	PAX8	620.26	1.25718	0.235407	5.34046	9.27089e-08	1.13655e-06
ENSG00000169432.19	SCN9A	33.5165	1.10842	0.405727	2.73193	0.00629648	0.0220681
ENSG00000204262.14	COL5A2	29.3981	2.75262	0.609984	4.5126	6.40363e-06	5.19606e-05
ENSG00000138380.18	CARF	136.763	1.53069	0.296463	5.16316	2.42813e-07	2.70675e-06
ENSG00000116117.19	PARD3B	59.647	1.57827	0.479297	3.29288	0.000991669	0.00451296
ENSG00000078018.22	MAP2	63.3822	1.55507	0.567147	2.74192	0.00610809	0.0215575
ENSG00000079308.21	TNS1	3515.94	1.19578	0.319316	3.7448	0.000180535	0.00103022
ENSG00000135924.17	DNAJB2	1421.09	1.11927	0.131153	8.53406	1.41296e-17	8.02094e-16
ENSG00000114923.17	SLC4A3	118.872	1.57032	0.27728	5.66331	1.48481e-08	2.12426e-07
ENSG00000132321.17	IQCA1	105.092	1.69783	0.508364	3.33979	0.000838419	0.00389069
ENSG00000178623.13	GPR35	54.3763	1.33991	0.449949	2.97792	0.00290216	0.0113982
ENSG00000180902.18	D2HGDH	701.171	1.06604	0.167833	6.35176	2.12864e-10	4.29735e-09
ENSG00000134107.5	BHLHE40	2230.31	1.79163	0.530049	3.38011	0.000724559	0.00343794
ENSG00000144550.14	CPNE9	8.02024	3.71633	1.16546	3.18873	0.001429	0.00620742
ENSG00000214021.18	TTLL3	451.061	1.18695	0.188329	6.30254	2.92803e-10	5.75628e-09
ENSG00000134070.5	IRAK2	733.427	1.68418	0.298211	5.6476	1.62701e-08	2.31598e-07
ENSG00000163517.15	HDAC11	215.85	1.04976	0.272237	3.85603	0.000115242	0.000698519
ENSG00000153558.16	FBXL2	156.133	1.0806	0.309824	3.48779	0.000487031	0.00241805
ENSG00000168016.15	TRANK1	528.96	2.20918	0.231127	9.55829	1.19715e-21	1.07099e-19
ENSG00000136059.16	VILL	244.019	1.29895	0.422518	3.0743	0.00210999	0.00868767
ENSG00000114739.14	ACVR2B	477.474	1.23543	0.226298	5.45932	4.77954e-08	6.1529e-07
ENSG00000183873.18	SCN5A	121.604	1.90037	0.325213	5.84346	5.11278e-09	7.93294e-08
ENSG00000177873.14	ZNF619	111.617	1.02185	0.265946	3.84231	0.000121884	0.000732808
ENSG00000178038.17	ALS2CL	207.027	1.74167	0.357485	4.872	1.10473e-06	1.05939e-05
ENSG00000164050.13	PLXNB1	480.382	1.15616	0.184773	6.2572	3.91954e-10	7.56867e-09
ENSG00000114268.12	PFKFB4	179.798	1.7952	0.262274	6.84476	7.66042e-12	1.94399e-10
ENSG00000164061.5	BSN	162.291	1.00553	0.223228	4.50448	6.65352e-06	5.38029e-05
ENSG00000173531.16	MST1	75.3898	2.11542	0.383789	5.51195	3.54885e-08	4.67939e-07
ENSG00000012171.20	SEMA3B	144.186	1.18634	0.402469	2.94766	0.00320192	0.012427
ENSG00000088538.13	DOCK3	336.277	1.08591	0.201414	5.39142	6.9902e-08	8.72078e-07
ENSG00000114841.18	DNAH1	318.47	1.07413	0.193694	5.54551	2.93099e-08	3.93817e-07
ENSG00000144730.19	IL17RD	101.049	1.2181	0.326293	3.73313	0.000189112	0.00107096
ENSG00000168386.19	FILIP1L	612.298	2.10563	0.34405	6.12013	9.35013e-10	1.70755e-08
ENSG00000163617.11	CCDC191	154.668	1.16048	0.295279	3.9301	8.49103e-05	0.000530361
ENSG00000181722.18	ZBTB20	74.1532	1.84481	0.630158	2.92753	0.00341669	0.0131558
ENSG00000175697.11	GPR156	110.541	3.70167	1.48013	2.50091	0.0123875	0.0388932
ENSG00000173175.16	ADCY5	203.648	1.49424	0.297031	5.03059	4.88975e-07	5.0672e-06
ENSG00000163884.4	KLF15	183.216	2.21392	0.492842	4.49215	7.05063e-06	5.66898e-05
ENSG00000114626.18	ABTB1	764.285	1.73076	0.140271	12.3386	5.60972e-35	1.36713e-32
ENSG00000114670.14	NEK11	48.1762	1.18986	0.459082	2.59183	0.00954683	0.0313489
ENSG00000163864.18	NMNAT3	20.0378	1.65058	0.526672	3.13398	0.00172451	0.00729601
ENSG00000114698.15	PLSCR4	52.5286	1.14846	0.397448	2.88958	0.0038576	0.0145755
ENSG00000168811.8	IL12A	62.5634	1.53557	0.59304	2.58931	0.00961674	0.0315389
ENSG00000136603.15	SKIL	513.733	1.09023	0.240572	4.53182	5.84772e-06	4.77514e-05
ENSG00000114796.16	KLHL24	1046.07	1.67957	0.128474	13.0732	4.68356e-39	1.35107e-36
ENSG00000187068.3	C3orf70	65.0961	4.36133	1.56104	2.79385	0.00520844	0.0188145
ENSG00000163347.6	CLDN1	645.574	1.62212	0.371636	4.36483	1.27224e-05	9.68394e-05
ENSG00000176945.18	MUC20	112.544	2.12312	0.834005	2.54569	0.0109061	0.0350119
ENSG00000215375.7	MYL5	166.21	1.37963	0.304117	4.53652	5.7189e-06	4.6889e-05
ENSG00000127415.13	IDUA	592.712	1.7049	0.276967	6.15562	7.47864e-10	1.38728e-08
ENSG00000109758.9	HGFAC	44.7439	2.62557	0.961345	2.73114	0.00631151	0.0221098
ENSG00000072840.13	EVC	1284.65	4.72384	1.52756	3.09241	0.00198536	0.00824413
ENSG00000072832.15	CRMP1	1961.25	2.12187	0.347795	6.10091	1.05469e-09	1.89189e-08
ENSG00000163995.21	ABLIM2	68.8287	1.80167	0.441025	4.0852	4.40395e-05	0.000292665
ENSG00000181982.20	CCDC149	87.5639	1.52293	0.439549	3.46474	0.000530736	0.00260847
ENSG00000047365.13	ARAP2	341.278	1.09187	0.35814	3.04873	0.00229812	0.00934789
ENSG00000135605.13	TEC	240.642	1.02101	0.342649	2.97977	0.00288468	0.0113421
ENSG00000081041.9	CXCL2	79.4572	1.83133	0.59392	3.08346	0.00204609	0.00845335
ENSG00000138764.15	CCNG2	549.63	1.20015	0.332475	3.60974	0.000306503	0.00161658
ENSG00000163322.14	ABRAXAS1	301.206	1.3139	0.242876	5.40975	6.31138e-08	7.93696e-07
ENSG00000138646.9	HERC5	944.889	1.06252	0.125383	8.47423	2.36643e-17	1.29649e-15
ENSG00000109323.11	MANBA	412.684	1.10106	0.280313	3.92795	8.56732e-05	0.000534418
ENSG00000155016.18	CYP2U1	266.511	1.10011	0.24118	4.56136	5.08238e-06	4.21099e-05
ENSG00000145362.21	ANK2	353.759	1.132	0.455801	2.48353	0.0130086	0.0405192
ENSG00000145349.20	CAMK2D	880.546	1.11694	0.167924	6.65149	2.90149e-11	6.69047e-10
ENSG00000145390.12	USP53	598.15	1.15204	0.449831	2.56106	0.0104354	0.0337848
ENSG00000151014.6	NOCT	782.647	1.10444	0.198009	5.57774	2.43666e-08	3.34768e-07
ENSG00000164142.16	FHIP1A	27.1841	1.50832	0.505724	2.9825	0.00285901	0.0112537
ENSG00000256043.5	CTSO	110.362	1.44197	0.495226	2.91174	0.00359418	0.0137233
ENSG00000052802.13	MSMO1	550.254	1.95344	0.138328	14.1218	2.78745e-45	1.15884e-42
ENSG00000181381.15	DDX60L	249.235	1.36212	0.245138	5.55653	2.75185e-08	3.72938e-07
ENSG00000186352.9	ANKRD37	34.3415	1.51449	0.442064	3.42596	0.000612639	0.00295551
ENSG00000145476.16	CYP4V2	273.09	1.5828	0.35348	4.47777	7.54273e-06	6.02693e-05
ENSG00000153404.15	PLEKHG4B	2624.95	1.32943	0.237082	5.60745	2.05327e-08	2.85352e-07
ENSG00000066230.12	SLC9A3	54.1108	1.76885	0.361168	4.89759	9.70203e-07	9.43828e-06
ENSG00000145506.14	NKD2	980.681	1.17677	0.180462	6.52086	6.99077e-11	1.50403e-09
ENSG00000113504.21	SLC12A7	2352.39	1.21655	0.0995756	12.2174	2.51062e-34	5.63294e-32
ENSG00000038382.23	TRIO	18743	1.06633	0.0713187	14.9516	1.52071e-50	8.59808e-48
ENSG00000154153.15	RETREG1	278.811	2.94428	0.857197	3.43477	0.000593046	0.00286883
ENSG00000133401.16	PDZD2	132.473	1.2458	0.28294	4.40306	1.06737e-05	8.29427e-05
ENSG00000168671.10	UGT3A2	497.098	3.87588	1.6169	2.39711	0.0165252	0.0493625
ENSG00000112972.15	HMGCS1	4366.62	2.65043	0.0743164	35.6641	1.42429e-278	2.01323e-274
ENSG00000145632.15	PLK2	2926.22	1.54875	0.0879404	17.6114	2.01425e-69	2.58831e-66
ENSG00000113161.17	HMGCR	3083.5	1.88624	0.161122	11.7069	1.17477e-31	2.21405e-29
ENSG00000175471.20	MCTP1	112.299	1.30204	0.506685	2.56972	0.010178	0.033103
ENSG00000164211.13	STARD4	473.902	1.62558	0.200795	8.09571	5.69296e-16	2.70943e-14
ENSG00000146021.15	KLHL3	144.334	2.3127	0.481561	4.80251	1.56687e-06	1.45709e-05
ENSG00000120738.8	EGR1	341.779	1.38013	0.37313	3.69879	0.000216632	0.00120035
ENSG00000170464.10	DNAJC18	336.357	1.08198	0.177899	6.08198	1.18706e-09	2.10529e-08
ENSG00000146005.4	PSD2	9.18597	2.6086	1.02782	2.538	0.0111488	0.0356294
ENSG00000251664.5	PCDHA12	59.6401	2.58903	0.893073	2.89901	0.00374339	0.0141972
ENSG00000164620.9	RELL2	222.902	1.01308	0.389289	2.6024	0.00925751	0.0305165
ENSG00000197948.11	FCHSD1	670.357	1.1457	0.255443	4.48514	7.28644e-06	5.8486e-05
ENSG00000173210.20	ABLIM3	391.426	2.26301	0.3576	6.32833	2.47827e-10	4.92692e-09
ENSG00000182578.14	CSF1R	4.09008	4.34772	1.70113	2.55578	0.0105949	0.0342149
ENSG00000055163.21	CYFIP2	7056.26	1.39584	0.49889	2.79788	0.00514386	0.0186384
ENSG00000164463.12	CREBRF	529.526	1.75798	0.235336	7.47012	8.01247e-14	2.78956e-12
ENSG00000113763.12	UNC5A	102.417	1.36147	0.328751	4.14134	3.45276e-05	0.000236
ENSG00000145911.6	N4BP3	1000.24	1.22204	0.496539	2.46112	0.0138505	0.0426808
ENSG00000175309.15	PHYKPL	898.626	1.15584	0.256037	4.51433	6.35182e-06	5.15994e-05
ENSG00000198939.8	ZFP2	52.8386	2.38777	0.655343	3.64354	0.000268912	0.00144418
ENSG00000161011.20	SQSTM1	18997.3	1.63475	0.0751681	21.748	7.22062e-105	1.70106e-101
ENSG00000145949.12	MYLK4	59.6945	1.2352	0.433606	2.84866	0.00439037	0.0163353
ENSG00000137285.11	TUBB2B	506.294	1.05244	0.14816	7.10343	1.21694e-12	3.53214e-11
ENSG00000111859.17	NEDD9	717.406	3.18241	0.63543	5.00828	5.49177e-07	5.62101e-06
ENSG00000205269.6	TMEM170B	149.594	2.63706	0.440665	5.98428	2.17351e-09	3.64444e-08
ENSG00000111863.13	ADTRP	120.945	4.36125	1.58237	2.75614	0.00584874	0.0207928
ENSG00000112343.11	TRIM38	1047.94	1.58251	0.430263	3.67801	0.000235059	0.00128682
ENSG00000277075.3	H2AC8	96.2848	1.04593	0.409848	2.552	0.0107106	0.0345176
ENSG00000274750.3	H3C6	73.7016	3.61097	0.810559	4.45491	8.39271e-06	6.62372e-05
ENSG00000197279.5	ZNF165	85.2222	1.05648	0.272026	3.88374	0.000102862	0.000631058
ENSG00000232040.4	ZBED9	120.291	1.31984	0.305374	4.32205	1.54585e-05	0.00011549
ENSG00000204681.11	GABBR1	774.779	1.52993	0.121564	12.5853	2.54346e-36	6.91382e-34
ENSG00000204540.11	PSORS1C1	185.73	1.32847	0.363983	3.64983	0.000262416	0.00141467
ENSG00000204498.11	NFKBIL1	973.636	1.11003	0.18826	5.89624	3.71889e-09	5.93301e-08
ENSG00000232810.5	TNF	353.853	1.18836	0.46451	2.55831	0.0105181	0.0339902
ENSG00000227507.3	LTB	1377.73	2.11449	0.27068	7.81176	5.63943e-15	2.35142e-13
ENSG00000204386.12	NEU1	2267.42	1.52367	0.107579	14.1633	1.54472e-45	6.61655e-43
ENSG00000168477.20	TNXB	571.231	1.27666	0.209756	6.0864	1.15477e-09	2.05576e-08
ENSG00000204257.15	HLA-DMA	851.339	1.4559	0.371363	3.92041	8.83972e-05	0.000548987
ENSG00000204248.12	COL11A2	162.721	1.02338	0.206699	4.95104	7.38172e-07	7.34793e-06
ENSG00000186577.14	SMIM29	562.67	1.24246	0.252285	4.92482	8.44365e-07	8.30743e-06
ENSG00000157343.9	ARMC12	17.018	1.58399	0.624485	2.53647	0.0111975	0.0357607
ENSG00000156711.17	MAPK13	661.678	1.01587	0.401986	2.52713	0.0114997	0.0365525
ENSG00000010030.14	ETV7	68.9873	1.25516	0.411666	3.04897	0.00229628	0.00934385
ENSG00000112139.17	MDGA1	513.118	1.01078	0.142416	7.09737	1.27152e-12	3.66796e-11
ENSG00000137218.10	FRS3	209.043	1.12052	0.214463	5.22477	1.74376e-07	2.00717e-06
ENSG00000137171.15	KLC4	595.52	1.08875	0.17686	6.156	7.46063e-10	1.38576e-08
ENSG00000124813.23	RUNX2	287.51	1.01224	0.353055	2.86709	0.00414269	0.01552
ENSG00000112782.19	CLIC5	764.123	1.17182	0.183478	6.38668	1.69522e-10	3.50834e-09
ENSG00000170915.9	PAQR8	295.445	1.88769	0.318466	5.92744	3.07688e-09	5.02794e-08
ENSG00000111799.22	COL12A1	1445.99	2.47142	0.51004	4.84554	1.2627e-06	1.19787e-05
ENSG00000083097.15	DOP1A	507.723	1.22227	0.213948	5.71294	1.11038e-08	1.61974e-07
ENSG00000146250.7	PRSS35	9.85093	4.55415	1.7974	2.53374	0.0112853	0.035984
ENSG00000146278.11	PNRC1	1819.15	1.3786	0.127017	10.8537	1.91516e-27	2.73442e-25
ENSG00000057657.17	PRDM1	30.9032	1.86549	0.739726	2.52186	0.0116735	0.0370298
ENSG00000135596.18	MICAL1	1391.86	1.33091	0.109208	12.187	3.64648e-34	7.9297e-32
ENSG00000010810.18	FYN	1268.79	1.04301	0.161961	6.4399	1.19553e-10	2.51098e-09
ENSG00000118503.17	TNFAIP3	5212.38	1.15087	0.363784	3.16362	0.0015582	0.00668646
ENSG00000146386.8	ABRACL	406.816	1.04906	0.256151	4.09547	4.21314e-05	0.000280909
ENSG00000010818.11	HIVEP2	2294.35	1.03984	0.119412	8.708	3.09281e-18	1.86029e-16
ENSG00000118495.21	PLAGL1	856.394	1.50711	0.415618	3.62619	0.000287637	0.00152905
ENSG00000111962.8	UST	161.371	1.11007	0.266299	4.16851	3.06593e-05	0.000213482
ENSG00000131018.25	SYNE1	711.242	1.15624	0.37049	3.12085	0.00180331	0.00759304
ENSG00000291237.1	SOD2	3284.7	2.12001	0.145014	14.6193	2.11428e-48	1.06734e-45
ENSG00000120437.9	ACAT2	1739.86	2.05627	0.151695	13.5553	7.36952e-42	2.42251e-39
ENSG00000026652.15	AGPAT4	175.867	1.44434	0.202159	7.14456	9.02825e-13	2.6476e-11
ENSG00000164849.10	GPR146	45.164	1.5469	0.422307	3.66297	0.00024931	0.0013533
ENSG00000198517.10	MAFK	1453.54	1.08343	0.0899341	12.0469	2.01282e-33	4.12337e-31
ENSG00000236609.4	ZNF853	134.965	1.66088	0.373959	4.44135	8.93953e-06	7.01612e-05
ENSG00000003147.19	ICA1	106.583	1.69249	0.501932	3.37194	0.000746395	0.00352617
ENSG00000005108.17	THSD7A	569.789	2.48161	0.639078	3.88312	0.000103126	0.00063232
ENSG00000048052.25	HDAC9	828.657	1.58411	0.395999	4.0003	6.32631e-05	0.000407391
ENSG00000153790.12	C7orf31	210.889	1.04338	0.235454	4.43136	9.36424e-06	7.31695e-05
ENSG00000153814.13	JAZF1	105.714	1.07008	0.411008	2.60356	0.00922605	0.030427
ENSG00000015520.15	NPC1L1	10.8871	3.52926	1.1444	3.08395	0.00204274	0.00844338
ENSG00000136286.16	MYO1G	1159.99	1.8206	0.593481	3.06766	0.00215739	0.00886111
ENSG00000146648.21	EGFR	4084.67	1.06498	0.0866464	12.2912	1.01038e-34	2.3803e-32
ENSG00000009950.16	MLXIPL	17.8983	2.95218	0.659274	4.47793	7.53701e-06	6.02577e-05
ENSG00000176428.6	VPS37D	69.8752	1.18813	0.432382	2.74788	0.00599821	0.0212227
ENSG00000086730.17	LAT2	1455.48	2.92413	1.10915	2.63638	0.00837971	0.0280922
ENSG00000106665.16	CLIP2	5132.74	1.63227	0.0981616	16.6284	4.34328e-62	3.61131e-59
ENSG00000187391.22	MAGI2	54.1651	2.01736	0.441083	4.57364	4.79333e-06	3.99491e-05
ENSG00000164659.15	ELAPOR2	31.6037	3.46285	1.00166	3.4571	0.000546027	0.00267409
ENSG00000001630.18	CYP51A1	279.297	2.21655	0.232947	9.51525	1.81279e-21	1.58172e-19
ENSG00000157259.8	GATAD1	986.393	1.10573	0.155164	7.12619	1.03188e-12	3.00736e-11
ENSG00000166924.9	NYAP1	328.776	1.48802	0.186318	7.98647	1.38855e-15	6.311e-14
ENSG00000176125.7	UFSP1	30.6615	1.39858	0.454222	3.07906	0.00207656	0.00856498
ENSG00000087085.16	ACHE	118.539	1.14245	0.444247	2.57165	0.0101216	0.0329651
ENSG00000105851.11	PIK3CG	516.282	4.13923	1.69545	2.44138	0.0146311	0.0446385
ENSG00000184903.10	IMMP2L	49.7111	1.32671	0.348836	3.80324	0.000142815	0.00084007
ENSG00000198839.10	ZNF277	232.998	1.04849	0.182507	5.74493	9.19573e-09	1.36823e-07
ENSG00000128604.21	IRF5	145.121	1.55158	0.56308	2.75553	0.00585967	0.0208264
ENSG00000170379.21	TCAF2	14.2731	4.36129	1.68277	2.59174	0.00954928	0.0313489
ENSG00000050327.15	ARHGEF5	132.194	1.12191	0.289437	3.87616	0.000106116	0.000648207
ENSG00000204947.9	ZNF425	192.819	1.35159	0.288293	4.68824	2.75564e-06	2.42534e-05
ENSG00000133619.18	KRBA1	518.873	1.4168	0.178481	7.93808	2.05342e-15	9.09876e-14
ENSG00000106479.11	ZNF862	437.059	1.14136	0.302203	3.7768	0.000158856	0.000921015
ENSG00000186480.13	INSIG1	4128.35	2.27564	0.215831	10.5436	5.43635e-26	6.98572e-24
ENSG00000283128.3	ENSG00000283128	10.034	2.78921	1.03421	2.69695	0.00699777	0.0241017
ENSG00000253958.2	CLDN23	29.4348	1.45283	0.576208	2.52137	0.0116898	0.0370733
ENSG00000173281.5	PPP1R3B	603.459	1.86647	0.254978	7.32011	2.47773e-13	7.99604e-12
ENSG00000079459.13	FDFT1	5076.95	1.63794	0.112113	14.6097	2.43624e-48	1.18746e-45
ENSG00000154359.13	LONRF1	466.608	1.41644	0.190756	7.42538	1.1246e-13	3.80292e-12
ENSG00000197892.13	KIF13B	524.762	1.29288	0.167403	7.72314	1.13494e-14	4.44388e-13
ENSG00000221869.5	CEBPD	488.437	1.19412	0.20934	5.70421	1.16886e-08	1.69455e-07
ENSG00000181690.8	PLAG1	133.205	1.57869	0.627428	2.51613	0.0118651	0.037545
ENSG00000169122.12	FAM110B	16.188	1.77084	0.604167	2.93105	0.00337821	0.0130183
ENSG00000164749.13	HNF4G	36.5765	4.36153	1.61022	2.70865	0.00675575	0.0233821
ENSG00000104324.16	CPQ	111.914	1.44031	0.580826	2.47977	0.0131468	0.0408776
ENSG00000156804.7	FBXO32	195.978	2.18893	0.284066	7.70571	1.30121e-14	5.03907e-13
ENSG00000104549.12	SQLE	2777.42	1.72173	0.0978454	17.5964	2.62357e-69	3.09035e-66
ENSG00000168672.4	LRATD2	462.571	1.52211	0.235694	6.45802	1.06082e-10	2.23802e-09
ENSG00000104419.17	NDRG1	1208.72	1.09178	0.141888	7.69466	1.41874e-14	5.44943e-13
ENSG00000105339.11	DENND3	1459.65	1.10542	0.324981	3.40148	0.000670221	0.00320053
ENSG00000184489.13	PTP4A3	1379.52	1.26926	0.136193	9.31956	1.16819e-20	9.07271e-19
ENSG00000171045.16	TSNARE1	318.968	1.44006	0.159261	9.04214	1.53633e-19	1.04404e-17
ENSG00000180155.20	LYNX1	238.513	1.17071	0.197202	5.9366	2.90994e-09	4.76616e-08
ENSG00000181085.15	MAPK15	57.296	1.89126	0.360357	5.24829	1.53521e-07	1.78897e-06
ENSG00000185189.18	NRBP2	902.159	1.04797	0.107797	9.7217	2.4367e-22	2.29618e-20
ENSG00000178814.17	OPLAH	602.363	1.53634	0.189858	8.09206	5.86628e-16	2.764e-14
ENSG00000179698.14	WDR97	60.4003	1.55785	0.38398	4.05712	4.96824e-05	0.000326633
ENSG00000179832.18	MROH1	1484.55	1.31604	0.126019	10.4432	1.5738e-25	1.98622e-23
ENSG00000260428.3	SCX	59.258	1.33206	0.346862	3.84031	0.000122881	0.000737524
ENSG00000254402.7	LRRC24	101.278	1.11326	0.250542	4.44342	8.85392e-06	6.95665e-05
ENSG00000197363.11	ZNF517	148.745	1.72461	0.226877	7.60152	2.92672e-14	1.08014e-12
ENSG00000080298.16	RFX3	271.34	1.06502	0.350456	3.03896	0.00237399	0.00961777
ENSG00000107249.24	GLIS3	55.7413	1.53215	0.386141	3.96785	7.25226e-05	0.000461423
ENSG00000153714.6	LURAP1L	86.3962	2.05304	0.471381	4.35537	1.32845e-05	0.000100867
ENSG00000176399.4	DMRTA1	32.2806	1.82056	0.634714	2.86831	0.0041267	0.0154724
ENSG00000122733.12	PHF24	92.5571	1.46344	0.342333	4.27489	1.91229e-05	0.000139763
ENSG00000137101.14	CD72	471.975	1.46554	0.397978	3.68248	0.000230979	0.0012689
ENSG00000159899.16	NPR2	354.203	1.0326	0.152381	6.77644	1.23172e-11	3.02789e-10
ENSG00000196092.14	PAX5	9045.27	1.50806	0.478552	3.1513	0.00162545	0.00693919
ENSG00000122741.16	DCAF10	710.991	1.01226	0.125209	8.08456	6.23881e-16	2.92975e-14
ENSG00000135046.14	ANXA1	2458.06	1.07184	0.307768	3.48264	0.000496502	0.00245989
ENSG00000119121.22	TRPM6	8.89162	3.33435	1.0259	3.25018	0.00115333	0.00515406
ENSG00000196116.8	TDRD7	334.654	1.05536	0.176122	5.99222	2.06993e-09	3.48316e-08
ENSG00000136842.14	TMOD1	44.2623	1.44842	0.426354	3.39723	0.000680718	0.00324518
ENSG00000106789.13	CORO2A	267.512	1.07471	0.261297	4.11296	3.90615e-05	0.000263297
ENSG00000136826.15	KLF4	407.571	1.56391	0.223794	6.98816	2.78523e-12	7.61495e-11
ENSG00000148225.16	WDR31	184.535	1.01515	0.370396	2.7407	0.00613085	0.0216262
ENSG00000136883.16	KIF12	76.1039	1.35861	0.447382	3.03679	0.00239111	0.00967601
ENSG00000196739.15	COL27A1	3251.9	1.23715	0.158605	7.80022	6.17987e-15	2.55417e-13
ENSG00000106804.10	C5	174.862	1.11027	0.230059	4.82601	1.39294e-06	1.31174e-05
ENSG00000095370.20	SH2D3C	1799.22	1.10931	0.194461	5.70451	1.16679e-08	1.69328e-07
ENSG00000167103.12	PIP5KL1	62.9198	1.55397	0.438877	3.54078	0.000398952	0.00203728
ENSG00000148357.18	HMCN2	14.567	2.25718	0.662681	3.40613	0.000658907	0.0031497
ENSG00000130707.18	ASS1	2213.57	1.05501	0.0874749	12.0607	1.70229e-33	3.53852e-31
ENSG00000160323.19	ADAMTS13	185.941	1.24926	0.186737	6.68992	2.23288e-11	5.24281e-10
ENSG00000160326.14	SLC2A6	930.415	1.27756	0.223818	5.70802	1.14301e-08	1.66047e-07
ENSG00000213213.14	CCDC183	16.4114	1.5743	0.619265	2.54221	0.0110154	0.0352986
ENSG00000184925.12	LCN12	14.7483	2.239	0.666348	3.36011	0.000779122	0.00365391
ENSG00000197355.11	UAP1L1	1269.46	1.30487	0.106464	12.2564	1.55171e-34	3.53764e-32
ENSG00000176884.17	GRIN1	60.2769	1.34826	0.363143	3.71276	0.000205011	0.00114358
ENSG00000188747.9	NOXA1	74.1989	1.72677	0.419872	4.11261	3.91204e-05	0.000263317
ENSG00000130653.16	PNPLA7	283.987	1.4773	0.28555	5.17353	2.29716e-07	2.57089e-06
ENSG00000067064.13	IDI1	2038.05	1.82661	0.145988	12.512	6.41605e-36	1.67946e-33
ENSG00000067082.15	KLF6	5310.27	1.08312	0.20579	5.26321	1.41563e-07	1.66611e-06
ENSG00000107485.18	GATA3	215.092	1.31883	0.298133	4.42363	9.70574e-06	7.57959e-05
ENSG00000123240.17	OPTN	2934.09	1.05721	0.300371	3.51967	0.000432085	0.00218204
ENSG00000165312.7	OTUD1	293.372	1.29104	0.238702	5.4086	6.3521e-08	7.98107e-07
ENSG00000197321.16	SVIL	2391.67	1.03614	0.12052	8.59724	8.1653e-18	4.69173e-16
ENSG00000283930.1	PLD5P1	20.7544	2.89169	0.694435	4.16409	3.12591e-05	0.000216592
ENSG00000196693.15	ZNF33B	940.209	1.23308	0.129245	9.54064	1.41958e-21	1.24632e-19
ENSG00000198915.12	RASGEF1A	285.496	1.38954	0.281876	4.92962	8.23879e-07	8.13236e-06
ENSG00000107551.21	RASSF4	196.796	1.61628	0.401032	4.0303	5.57049e-05	0.000362685
ENSG00000265190.7	ANXA8	118.944	1.63842	0.680871	2.40636	0.0161124	0.0483031
ENSG00000197444.10	OGDHL	63.224	1.01367	0.420988	2.40785	0.0160468	0.048178
ENSG00000072422.17	RHOBTB1	126.996	1.32732	0.422119	3.14441	0.00166421	0.00707688
ENSG00000122877.18	EGR2	180.918	1.58585	0.61347	2.58505	0.00973659	0.031858
ENSG00000156510.13	HKDC1	210.575	2.43972	0.570417	4.27708	1.89362e-05	0.000138686
ENSG00000156042.19	CFAP70	49.4988	1.69868	0.599663	2.83273	0.00461527	0.017036
ENSG00000107798.18	LIPA	976.472	1.11429	0.125712	8.86377	7.73543e-19	4.92524e-17
ENSG00000148677.7	ANKRD1	11226.6	3.26681	0.428743	7.61951	2.54649e-14	9.4474e-13
ENSG00000165879.9	FRAT1	180.016	1.03579	0.204124	5.07431	3.88897e-07	4.11765e-06
ENSG00000155265.11	GOLGA7B	61.6562	1.04036	0.335299	3.10278	0.00191712	0.00799247
ENSG00000099194.6	SCD	14715.7	2.04284	0.0624923	32.6895	2.19917e-234	1.55426e-230
ENSG00000075826.17	SEC31B	544.837	1.24956	0.173379	7.20709	5.71604e-13	1.75644e-11
ENSG00000095539.16	SEMA4G	77.569	1.66116	0.282678	5.8765	4.19027e-09	6.64008e-08
ENSG00000077150.21	NFKB2	4015.64	1.02409	0.233498	4.38586	1.15531e-05	8.90097e-05
ENSG00000119950.21	MXI1	587.563	1.17523	0.161224	7.28944	3.11242e-13	9.79824e-12
ENSG00000099204.22	ABLIM1	648.931	1.40586	0.240103	5.85524	4.7631e-09	7.44761e-08
ENSG00000132334.17	PTPRE	2564.09	1.47756	0.21554	6.85518	7.12238e-12	1.81396e-10
ENSG00000171798.19	KNDC1	91.1118	1.04788	0.292956	3.57694	0.000347641	0.00180129
ENSG00000214279.13	SCART1	646.007	2.26755	0.617077	3.67467	0.00023816	0.00130228
ENSG00000142102.16	PGGHG	1614.79	1.28552	0.120186	10.696	1.06251e-26	1.45811e-24
ENSG00000185101.13	ANO9	17.9335	2.91593	0.953268	3.05888	0.00222165	0.0090902
ENSG00000161328.11	LRRC56	110.724	1.45548	0.230051	6.32675	2.50376e-10	4.9706e-09
ENSG00000185522.9	LMNTD2	108.409	1.39272	0.353072	3.94458	7.99399e-05	0.000501531
ENSG00000185507.21	IRF7	582.39	1.36042	0.208577	6.52238	6.91985e-11	1.49104e-09
ENSG00000053918.18	KCNQ1	106.957	1.57697	0.435734	3.61911	0.000295619	0.0015656
ENSG00000129757.15	CDKN1C	252.965	2.05538	0.542041	3.79193	0.00014948	0.000874906
ENSG00000110628.16	SLC22A18	222.814	1.57755	0.196164	8.04203	8.83597e-16	4.10843e-14
ENSG00000021762.20	OSBPL5	1091.6	1.60604	0.103165	15.5677	1.20639e-54	8.12015e-52
ENSG00000179532.13	DNHD1	546.768	1.12376	0.278653	4.03284	5.51072e-05	0.000359124
ENSG00000050165.19	DKK3	2277.29	1.74655	0.125161	13.9544	2.95578e-44	1.12919e-41
ENSG00000187486.7	KCNJ11	97.179	1.40789	0.360083	3.9099	9.23332e-05	0.000570424
ENSG00000129158.11	SERGEF	120.611	1.57459	0.246655	6.38378	1.72766e-10	3.5701e-09
ENSG00000134339.9	SAA2	33.2038	3.0918	0.513802	6.0175	1.77133e-09	3.03856e-08
ENSG00000187479.9	C11orf96	92.8202	1.68286	0.367611	4.57784	4.69805e-06	3.93018e-05
ENSG00000157613.11	CREB3L1	662.229	1.81866	0.244281	7.44492	9.70016e-14	3.32796e-12
ENSG00000110031.13	LPXN	142.162	1.30896	0.275638	4.74883	2.04596e-06	1.85859e-05
ENSG00000110042.8	DTX4	331.923	1.27278	0.148715	8.55854	1.14306e-17	6.51498e-16
ENSG00000134824.14	FADS2	7504.43	2.76691	0.161318	17.1519	6.08299e-66	5.73221e-63
ENSG00000149485.19	FADS1	5397	1.55412	0.131392	11.8281	2.79357e-32	5.48432e-30
ENSG00000221968.9	FADS3	1636.14	1.08335	0.158225	6.84691	7.54644e-12	1.91851e-10
ENSG00000167994.13	RAB3IL1	721.469	1.24717	0.17111	7.28868	3.12998e-13	9.83162e-12
ENSG00000162194.13	LBHD1	346.74	2.70745	0.202768	13.3524	1.1464e-40	3.60098e-38
ENSG00000133321.11	PLAAT4	69.9436	1.21351	0.473988	2.56021	0.0104608	0.0338361
ENSG00000149743.14	TRPT1	410.064	1.23932	0.229813	5.39271	6.94026e-08	8.6738e-07
ENSG00000168062.10	BATF2	64.8233	1.11019	0.328743	3.37707	0.000732632	0.00346694
ENSG00000149809.17	TM7SF2	630.393	2.07889	0.13117	15.8489	1.43094e-56	1.01132e-53
ENSG00000172638.13	EFEMP2	637.625	1.07082	0.190214	5.62954	1.80689e-08	2.54134e-07
ENSG00000174669.12	SLC29A2	580.272	2.03451	0.148394	13.7102	8.82046e-43	3.04091e-40
ENSG00000172893.18	DHCR7	3247.28	2.27726	0.0774094	29.4184	3.19079e-190	1.50339e-186
ENSG00000168010.11	ATG16L2	711.304	1.46263	0.130313	11.224	3.10841e-29	5.05027e-27
ENSG00000175591.12	P2RY2	114.026	1.20538	0.374039	3.2226	0.00127031	0.00559547
ENSG00000165434.8	PGM2L1	322.738	1.67274	0.319633	5.23332	1.6649e-07	1.92739e-06
ENSG00000149243.17	KLHL35	359.133	1.06226	0.191372	5.55075	2.84451e-08	3.82925e-07
ENSG00000158555.15	GDPD5	641.441	1.3494	0.196398	6.87078	6.38525e-12	1.63803e-10
ENSG00000137474.23	MYO7A	71.8124	2.15025	0.36188	5.94189	2.81757e-09	4.62559e-08
ENSG00000149269.10	PAK1	1358.33	1.01181	0.189287	5.34538	9.0229e-08	1.10807e-06
ENSG00000033327.13	GAB2	3946.19	1.12681	0.167765	6.71663	1.85974e-11	4.40326e-10
ENSG00000166575.17	TMEM135	449.9	1.04356	0.224178	4.65503	3.23929e-06	2.81422e-05
ENSG00000134627.12	PIWIL4	57.6646	1.67333	0.469586	3.56341	0.000366064	0.001885
ENSG00000184384.14	MAML2	544.085	2.13331	0.319681	6.67323	2.5023e-11	5.78887e-10
ENSG00000196611.6	MMP1	4929.41	1.47106	0.237306	6.19899	5.68273e-10	1.07101e-08
ENSG00000137752.25	CASP1	85.0739	4.36131	1.60111	2.72394	0.00645086	0.0225088
ENSG00000110723.12	EXPH5	256.655	3.92236	1.46774	2.67238	0.0075315	0.0256587
ENSG00000150782.12	IL18	1329.26	4.55396	1.55065	2.93681	0.00331606	0.0128242
ENSG00000197580.13	BCO2	26.4584	1.91611	0.643777	2.97636	0.00291696	0.0114459
ENSG00000149582.16	TMEM25	211.528	1.00657	0.325279	3.0945	0.00197148	0.00819373
ENSG00000160695.16	VPS11	929.918	1.16884	0.119279	9.79922	1.13456e-22	1.09843e-20
ENSG00000109929.10	SC5D	447.228	1.21342	0.190508	6.36938	1.89789e-10	3.8823e-09
ENSG00000166257.10	SCN3B	56.2815	2.02452	0.568579	3.56066	0.000369925	0.0019028
ENSG00000154134.15	ROBO3	1474.15	1.25675	0.111711	11.25	2.31498e-29	3.84967e-27
ENSG00000149548.15	CCDC15	371.912	1.06097	0.254554	4.16795	3.07349e-05	0.000213798
ENSG00000134955.12	SLC37A2	61.4138	1.64312	0.342423	4.7985	1.59855e-06	1.48459e-05
ENSG00000139044.12	B4GALNT3	71.5994	1.00626	0.360405	2.79202	0.00523795	0.0189018
ENSG00000151065.14	DCP1B	350.237	1.28544	0.179061	7.17879	7.03289e-13	2.12869e-11
ENSG00000111254.8	AKAP3	36.6265	1.49252	0.522651	2.85567	0.00429463	0.0160297
ENSG00000182326.17	C1S	41.3735	1.65102	0.685952	2.4069	0.0160886	0.0482825
ENSG00000212124.2	TAS2R19	5.59686	2.40968	0.993845	2.4246	0.0153251	0.0462963
ENSG00000178878.13	APOLD1	232.238	1.21381	0.358937	3.38167	0.000720462	0.00341965
ENSG00000273079.7	GRIN2B	36.1712	1.16244	0.426739	2.724	0.00644973	0.0225088
ENSG00000197837.4	H4C16	45.9984	1.50852	0.466381	3.23451	0.0012185	0.00540598
ENSG00000057294.17	PKP2	116.755	2.00618	0.569182	3.52468	0.000424	0.0021473
ENSG00000139174.12	PRICKLE1	50.2782	1.90524	0.426122	4.47113	7.78088e-06	6.1997e-05
ENSG00000139211.7	AMIGO2	90.5407	2.56904	0.861	2.98379	0.00284706	0.0112192
ENSG00000111424.12	VDR	336.791	1.35038	0.153524	8.79589	1.41917e-18	8.83699e-17
ENSG00000177875.5	CCDC184	58.0937	2.16965	0.731739	2.96506	0.00302629	0.0118162
ENSG00000167528.13	ZNF641	340.211	1.6794	0.21006	7.99485	1.29727e-15	5.91514e-14
ENSG00000167535.8	CACNB3	849.706	1.09122	0.121266	8.99856	2.28691e-19	1.53201e-17
ENSG00000167550.11	RHEBL1	164.759	1.02713	0.298379	3.44236	0.000576659	0.00280202
ENSG00000161835.11	TAMALIN	25.6617	1.91658	0.606904	3.15797	0.00158873	0.00680093
ENSG00000123358.20	NR4A1	353.237	1.39231	0.171527	8.11712	4.77393e-16	2.29522e-14
ENSG00000012822.16	CALCOCO1	1922.28	1.25842	0.125666	10.014	1.32273e-23	1.40577e-21
ENSG00000198353.8	HOXC4	283.631	1.00529	0.265326	3.78887	0.000151333	0.000883922
ENSG00000179912.21	R3HDM2	639.155	1.18312	0.155076	7.62929	2.36042e-14	8.8266e-13
ENSG00000123329.20	ARHGAP9	384.34	1.49173	0.356655	4.18257	2.88231e-05	0.000202091
ENSG00000175197.13	DDIT3	909.77	2.69003	0.326648	8.23526	1.79161e-16	9.20886e-15
ENSG00000166987.15	MBD6	2196.81	1.0794	0.178856	6.03506	1.58908e-09	2.75265e-08
ENSG00000139266.6	MARCHF9	385.432	1.29475	0.237605	5.44915	5.061e-08	6.49748e-07
ENSG00000067798.16	NAV3	281.37	1.54798	0.518616	2.98482	0.00283743	0.0111875
ENSG00000133639.6	BTG1	1642.69	1.02281	0.184904	5.53157	3.17376e-08	4.24017e-07
ENSG00000136048.14	DRAM1	732.475	1.31353	0.372205	3.52905	0.000417056	0.00211597
ENSG00000136052.10	SLC41A2	162.702	1.14296	0.326958	3.49573	0.000472769	0.00235717
ENSG00000166046.11	TCP11L2	159.515	1.86617	0.283245	6.58854	4.4418e-11	9.90298e-10
ENSG00000139428.12	MMAB	525.554	1.9184	0.132911	14.4337	3.17524e-47	1.49607e-44
ENSG00000110921.14	MVK	795.029	2.26695	0.136579	16.5981	7.19231e-62	5.64796e-59
ENSG00000089127.15	OAS1	119.032	2.30611	0.429899	5.36431	8.12587e-08	1.00314e-06
ENSG00000111335.14	OAS2	488.033	2.1699	0.423713	5.12114	3.03691e-07	3.3046e-06
ENSG00000135116.9	HRK	432.476	1.05939	0.288745	3.66893	0.000243569	0.00132672
ENSG00000135097.7	MSI1	151.884	1.22696	0.372919	3.29016	0.00100129	0.00455236
ENSG00000081760.17	AACS	786.106	1.02191	0.277428	3.68352	0.000230036	0.00126421
ENSG00000072609.18	CHFR	487.75	5.1389	1.50669	3.41073	0.000647889	0.00310622
ENSG00000186184.20	POLR1D	1536.93	1.06985	0.097274	10.9983	3.8954e-28	5.73557e-26
ENSG00000139597.18	N4BP2L1	230.348	1.52383	0.277373	5.49381	3.9336e-08	5.13402e-07
ENSG00000151773.13	CCDC122	47.3648	1.65887	0.508542	3.26202	0.00110621	0.00497496
ENSG00000139737.23	SLAIN1	581.109	1.53306	0.29514	5.19436	2.05428e-07	2.32113e-06
ENSG00000136158.12	SPRY2	998.245	1.03227	0.249407	4.13891	3.48965e-05	0.000238061
ENSG00000134864.11	GGACT	56.5738	1.98774	0.526036	3.77871	0.000157642	0.000914725
ENSG00000187498.16	COL4A1	1221.51	4.13908	1.62931	2.5404	0.0110727	0.035426
ENSG00000184497.13	TMEM255B	115.016	1.10162	0.315397	3.4928	0.000477989	0.00237984
ENSG00000100814.18	CCNB1IP1	1282.31	1.3732	0.137255	10.0047	1.45332e-23	1.52091e-21
ENSG00000213983.12	AP1G2	2124.71	1.3114	0.150022	8.74139	2.30251e-18	1.39682e-16
ENSG00000186648.15	CARMIL3	27.9339	2.90141	0.827128	3.50782	0.000451803	0.00226815
ENSG00000213928.10	IRF9	51.91	1.21844	0.331351	3.67718	0.000235829	0.00129053
ENSG00000129467.14	ADCY4	3.53387	4.72358	1.92095	2.45898	0.0139333	0.0428893
ENSG00000100906.12	NFKBIA	2752.24	1.16734	0.237727	4.91041	9.08842e-07	8.90262e-06
ENSG00000198807.13	PAX9	173.508	1.99739	0.701231	2.84841	0.00439388	0.0163441
ENSG00000179476.8	C14orf28	71.9995	1.18964	0.343423	3.46406	0.000532086	0.00261328
ENSG00000139946.11	PELI2	1301.98	2.61253	0.484188	5.39568	6.82641e-08	8.5542e-07
ENSG00000165617.16	DACT1	139.008	1.27489	0.273013	4.6697	3.01644e-06	2.64172e-05
ENSG00000027075.17	PRKCH	161.494	2.53352	0.929242	2.72644	0.00640224	0.0223612
ENSG00000054690.14	PLEKHH1	95.2744	1.07905	0.359183	3.00417	0.00266303	0.0105884
ENSG00000100767.17	PAPLN	279.217	1.13583	0.29761	3.8165	0.000135356	0.000801198
ENSG00000184227.8	ACOT1	162.202	1.85792	0.205928	9.0222	1.84357e-19	1.24683e-17
ENSG00000119655.11	NPC2	966.876	1.02306	0.154447	6.62407	3.49453e-11	7.90322e-10
ENSG00000133935.7	ERG28	613.549	1.28598	0.137112	9.37905	6.65705e-21	5.31624e-19
ENSG00000165548.11	TMEM63C	46.2368	1.52852	0.417682	3.65954	0.000252672	0.00136945
ENSG00000187581.3	COX8C	158.132	3.87594	1.59185	2.43486	0.0148976	0.0452465
ENSG00000140057.9	AK7	325.641	1.18946	0.361342	3.29179	0.00099553	0.00452907
ENSG00000168350.8	DEGS2	48.5778	1.59166	0.652036	2.44105	0.0146445	0.0446601
ENSG00000185215.11	TNFAIP2	2649.35	1.08795	0.21759	4.99999	5.73325e-07	5.83438e-06
ENSG00000179364.15	PACS2	1556.57	1.01104	0.130677	7.73695	1.01833e-14	4.03197e-13
ENSG00000034053.15	APBA2	327.455	3.87592	1.59531	2.42957	0.0151167	0.0457584
ENSG00000175344.19	CHRNA7	20.7607	4.3615	1.64608	2.64962	0.00805827	0.0271713
ENSG00000248905.10	FMN1	270.526	1.6886	0.429802	3.9288	8.53707e-05	0.000532766
ENSG00000175265.19	GOLGA8A	959.63	1.02263	0.129521	7.89545	2.89259e-15	1.26194e-13
ENSG00000215252.12	GOLGA8B	434.187	1.23641	0.166634	7.41992	1.17189e-13	3.92529e-12
ENSG00000172575.14	RASGRP1	226.661	1.12633	0.404774	2.78262	0.00539213	0.0193741
ENSG00000168970.22	JMJD7-PLA2G4B	39.4876	1.00844	0.359903	2.80197	0.0050791	0.0184416
ENSG00000243708.11	PLA2G4B	3.57872	4.87581	1.81985	2.67924	0.00737892	0.0252239
ENSG00000229474.8	PATL2	116.368	1.58808	0.488553	3.25058	0.00115168	0.00515071
ENSG00000166147.15	FBN1	519.424	4.36129	1.5697	2.77842	0.00546242	0.0195918
ENSG00000166262.16	FAM227B	46.3282	1.41102	0.449099	3.14188	0.00167864	0.00712969
ENSG00000186417.14	GLDN	8.20311	4.51741	1.66297	2.71647	0.00659826	0.0229268
ENSG00000128872.10	TMOD2	193.584	1.39193	0.458077	3.03864	0.00237647	0.00962503
ENSG00000035664.11	DAPK2	230.516	1.7397	0.273428	6.36254	1.98442e-10	4.05343e-09
ENSG00000137817.17	PARP6	1255.63	1.19096	0.165414	7.19989	6.02617e-13	1.84772e-11
ENSG00000260729.1	ENSG00000260729	39.9332	4.36155	1.6036	2.71985	0.00653107	0.0227493
ENSG00000140398.14	NEIL1	433.434	1.52842	0.324246	4.71378	2.43169e-06	2.16721e-05
ENSG00000169330.9	MINAR1	54.1067	1.09761	0.430562	2.54925	0.0107956	0.0347349
ENSG00000103888.17	CEMIP	69.3353	1.01391	0.398379	2.54508	0.0109252	0.0350654
ENSG00000172349.19	IL16	108.135	2.95859	0.873148	3.38841	0.000702987	0.00334452
ENSG00000183496.6	MEX3B	539.119	1.15408	0.279503	4.12905	3.64268e-05	0.000247664
ENSG00000278662.6	GOLGA6L10	59.5785	1.25578	0.390179	3.21847	0.00128877	0.00566264
ENSG00000103942.13	HOMER2	371.839	1.07067	0.214942	4.98124	6.3179e-07	6.37882e-06
ENSG00000136383.7	ALPK3	27.2526	1.30117	0.53491	2.43251	0.0149948	0.045444
ENSG00000140519.14	RHCG	44.2629	2.37764	0.469811	5.06084	4.1741e-07	4.39322e-06
ENSG00000127585.12	FBXL16	183.244	1.15224	0.401827	2.8675	0.0041373	0.015508
ENSG00000162004.19	CCDC78	118.51	1.45399	0.375625	3.87086	0.000108452	0.000661619
ENSG00000197599.13	CCDC154	63.4153	1.99021	0.422567	4.7098	2.47957e-06	2.20156e-05
ENSG00000162032.16	SPSB3	1060.78	1.12096	0.182412	6.14522	7.98549e-10	1.46972e-08
ENSG00000183971.10	NPW	595.725	1.0526	0.38981	2.70028	0.00692809	0.0238967
ENSG00000167971.16	CASKIN1	86.6394	1.40472	0.287708	4.88243	1.04786e-06	1.01309e-05
ENSG00000103313.14	MEFV	8.50009	2.35493	0.971778	2.42332	0.0153796	0.0464311
ENSG00000126603.9	GLIS2	1043.01	1.22216	0.159373	7.66852	1.73992e-14	6.59352e-13
ENSG00000205832.8	C16orf96	36.7354	1.77004	0.721945	2.45177	0.0142157	0.0436256
ENSG00000183044.12	ABAT	180.148	1.03879	0.407492	2.54923	0.0107962	0.0347349
ENSG00000188897.10	ENSG00000188897	102.372	3.02059	0.295	10.2393	1.32179e-24	1.50673e-22
ENSG00000189067.14	LITAF	1054.07	1.09912	0.242422	4.53392	5.78977e-06	4.73672e-05
ENSG00000237515.9	SHISA9	55.5621	1.95508	0.798357	2.44889	0.0143299	0.0439091
ENSG00000183426.17	NPIPA1	129.984	1.02154	0.286927	3.56029	0.00037045	0.00190481
ENSG00000167191.12	GPRC5B	392.393	2.51516	0.415381	6.05506	1.40362e-09	2.46155e-08
ENSG00000011638.11	LDAF1	395.456	1.263	0.207193	6.09575	1.08928e-09	1.94653e-08
ENSG00000103522.17	IL21R	52.2817	2.71807	0.934277	2.90928	0.00362266	0.0138119
ENSG00000176046.9	NUPR1	17.2023	2.95689	0.75536	3.91454	9.05768e-05	0.000561044
ENSG00000176476.9	SGF29	494.275	1.14288	0.163417	6.99362	2.67885e-12	7.38121e-11
ENSG00000103485.19	QPRT	1488.12	1.03159	0.214307	4.81362	1.48221e-06	1.38565e-05
ENSG00000174943.11	KCTD13	546.122	1.02798	0.174508	5.89073	3.84485e-09	6.11326e-08
ENSG00000149922.12	TBX6	49.8515	1.05737	0.357551	2.95726	0.00310382	0.0120798
ENSG00000102886.15	GDPD3	46.5548	1.59376	0.413395	3.8553	0.00011559	0.000700054
ENSG00000180035.13	ZNF48	777.403	1.08015	0.152336	7.09054	1.33589e-12	3.83798e-11
ENSG00000150281.7	CTF1	69.3787	1.70351	0.410444	4.15041	3.31886e-05	0.000228172
ENSG00000175938.7	ORAI3	194.003	1.23907	0.220269	5.62524	1.85254e-08	2.59264e-07
ENSG00000176723.10	ZNF843	30.171	2.07605	0.606401	3.42355	0.000618079	0.00297972
ENSG00000140682.19	TGFB1I1	794.043	1.24711	0.2971	4.19759	2.69765e-05	0.000190086
ENSG00000167207.15	NOD2	26.3733	2.77239	0.86657	3.19927	0.00137775	0.00601437
ENSG00000198417.7	MT1F	80.0601	1.79431	0.379395	4.7294	2.25179e-06	2.02733e-05
ENSG00000006210.7	CX3CL1	133.038	1.52774	0.245933	6.21202	5.23069e-10	9.9644e-09
ENSG00000103034.15	NDRG4	225.662	2.01979	0.211434	9.55281	1.2623e-21	1.11517e-19
ENSG00000166546.15	BEAN1	37.9403	1.62893	0.619498	2.62943	0.00855275	0.0285782
ENSG00000166592.12	RRAD	121.131	1.18018	0.476159	2.47854	0.0131923	0.041001
ENSG00000102878.18	HSF4	267.924	1.50463	0.201117	7.48135	7.35638e-14	2.56747e-12
ENSG00000159708.18	LRRC36	23.2649	1.32496	0.538294	2.46139	0.0138398	0.0426665
ENSG00000159714.12	ZDHHC1	137.788	1.25041	0.2385	5.2428	1.58161e-07	1.83698e-06
ENSG00000141101.13	NOB1	2324.99	1.01648	0.115855	8.77373	1.72845e-18	1.06689e-16
ENSG00000102984.15	ZNF821	195.263	1.02376	0.281615	3.63531	0.000277649	0.00148433
ENSG00000103089.9	FA2H	8.7863	4.42563	1.63832	2.70132	0.00690657	0.0238282
ENSG00000197943.12	PLCG2	228.425	1.31873	0.382718	3.4457	0.000569578	0.00277429
ENSG00000140945.17	CDH13	206.255	1.7928	0.421061	4.25782	2.06431e-05	0.000149482
ENSG00000140961.14	OSGIN1	132.216	1.1912	0.214069	5.56454	2.62842e-08	3.57926e-07
ENSG00000225614.4	ZNF469	302.006	2.10904	0.288551	7.30909	2.68958e-13	8.58177e-12
ENSG00000124391.5	IL17C	3.55412	4.24127	1.67627	2.53019	0.0114002	0.0362931
ENSG00000167508.12	MVD	2103.71	2.59465	0.17666	14.6873	7.77752e-49	4.07167e-46
ENSG00000075399.14	VPS9D1	207.629	1.2296	0.25188	4.88166	1.05195e-06	1.01636e-05
ENSG00000074660.17	SCARF1	687.542	1.52006	0.234779	6.47445	9.5156e-11	2.0226e-09
ENSG00000185561.10	TLCD2	239.024	1.08261	0.191944	5.64024	1.69809e-08	2.40747e-07
ENSG00000196388.9	INCA1	36.8143	1.34952	0.374921	3.59947	0.000318871	0.00166873
ENSG00000091592.17	NLRP1	335.813	1.30674	0.357921	3.65092	0.000261302	0.00140973
ENSG00000141485.17	SLC13A5	105.092	3.56537	1.1446	3.11495	0.00183974	0.00772343
ENSG00000132530.17	XAF1	299.587	2.59889	0.621021	4.18486	2.85337e-05	0.000200215
ENSG00000174327.7	SLC16A13	208.439	1.4188	0.180631	7.85469	4.00755e-15	1.71138e-13
ENSG00000161955.17	TNFSF13	27.2749	1.64332	0.62106	2.64599	0.00814514	0.0273992
ENSG00000141504.12	SAT2	442.756	1.02943	0.188253	5.46835	4.54251e-08	5.86913e-07
ENSG00000108947.5	EFNB3	123.063	1.04986	0.255919	4.10232	4.09021e-05	0.000274395
ENSG00000132510.11	KDM6B	2482.22	1.41313	0.12014	11.7623	6.1028e-32	1.16572e-29
ENSG00000141506.15	PIK3R5	241.647	1.93259	0.231148	8.36083	6.22775e-17	3.33444e-15
ENSG00000170222.12	ADPRM	88.8838	1.13974	0.339745	3.3547	0.000794499	0.00371002
ENSG00000125430.9	HS3ST3B1	443.973	1.82067	0.306378	5.94256	2.80598e-09	4.61192e-08
ENSG00000274180.1	NATD1	554.604	1.54666	0.263838	5.86217	4.56864e-09	7.18329e-08
ENSG00000232859.10	LYRM9	39.037	1.49956	0.514709	2.91342	0.00357498	0.0136574
ENSG00000109107.14	ALDOC	236.13	1.79529	0.253956	7.06931	1.55708e-12	4.41954e-11
ENSG00000160602.14	NEK8	219.383	1.73841	0.312066	5.57063	2.53816e-08	3.47308e-07
ENSG00000179761.12	PIPOX	45.8907	2.14546	0.613934	3.49461	0.000474749	0.00236621
ENSG00000167549.19	CORO6	667.488	1.22124	0.25603	4.7699	1.84319e-06	1.68959e-05
ENSG00000131242.18	RAB11FIP4	100.705	1.13011	0.351865	3.21178	0.00131913	0.00578348
ENSG00000176658.17	MYO1D	248.251	3.02657	1.13463	2.66746	0.00764277	0.0259876
ENSG00000166750.10	SLFN5	521.147	3.1004	0.536057	5.78372	7.30676e-09	1.10579e-07
ENSG00000271447.6	MMP28	19.185	3.18813	1.09879	2.90151	0.00371372	0.0140922
ENSG00000274512.6	TBC1D3L	62.1589	1.8091	0.343531	5.26619	1.39282e-07	1.64062e-06
ENSG00000277363.5	SRCIN1	288.918	1.45556	0.221623	6.56773	5.10897e-11	1.11962e-09
ENSG00000067191.17	CACNB1	470.544	1.34221	0.12158	11.0398	2.45695e-28	3.73429e-26
ENSG00000126368.6	NR1D1	649.072	1.20804	0.327328	3.69061	0.000223716	0.00123476
ENSG00000128422.18	KRT17	9.68998	3.30828	1.01422	3.26188	0.00110674	0.00497576
ENSG00000131473.17	ACLY	9531.71	1.16598	0.109608	10.6377	1.98963e-26	2.62835e-24
ENSG00000187595.18	ZNF385C	40.3462	3.21282	0.548804	5.85423	4.79236e-09	7.47682e-08
ENSG00000108771.13	DHX58	225.166	1.35783	0.196071	6.9252	4.35357e-12	1.14809e-10
ENSG00000184451.5	CCR10	177.908	1.15819	0.251174	4.61113	4.00493e-06	3.41434e-05
ENSG00000184988.8	TMEM106A	231.828	2.16215	0.659879	3.27658	0.00105071	0.0047541
ENSG00000108840.16	HDAC5	3039.56	1.4974	0.1381	10.8428	2.15662e-27	3.04838e-25
ENSG00000005961.19	ITGA2B	50.2265	1.27252	0.43981	2.89334	0.00381166	0.0144212
ENSG00000189120.5	SP6	42.9747	1.93142	0.569748	3.38995	0.00069905	0.00332808
ENSG00000108465.15	CDK5RAP3	481.303	1.03421	0.214018	4.83236	1.34926e-06	1.27571e-05
ENSG00000173917.11	HOXB2	90.6526	1.72858	0.567902	3.0438	0.00233607	0.009475
ENSG00000121104.8	FAM117A	584.264	1.55916	0.12411	12.5627	3.38475e-36	9.02707e-34
ENSG00000136449.16	MYCBPAP	39.1785	1.73242	0.470141	3.68491	0.000228788	0.00125882
ENSG00000108846.16	ABCC3	38.7112	1.58995	0.379933	4.1848	2.85414e-05	0.000200215
ENSG00000183691.6	NOG	637.602	1.58191	0.162693	9.72327	2.39955e-22	2.27635e-20
ENSG00000108387.16	SEPTIN4	13.9534	1.87762	0.733814	2.55871	0.010506	0.0339668
ENSG00000175155.11	YPEL2	371.848	2.09705	0.222288	9.43392	3.95041e-21	3.24646e-19
ENSG00000141376.23	BCAS3	742.208	1.07224	0.214897	4.98956	6.05184e-07	6.1277e-06
ENSG00000224383.8	PRR29	63.7515	4.02434	1.48475	2.71045	0.00671929	0.0232787
ENSG00000178607.17	ERN1	1196.08	1.42908	0.246078	5.80743	6.34378e-09	9.69399e-08
ENSG00000070540.13	WIPI1	365.859	1.45448	0.322295	4.51287	6.39563e-06	5.19255e-05
ENSG00000154265.16	ABCA5	62.9988	1.2772	0.477815	2.673	0.00751753	0.0256262
ENSG00000141540.11	TTYH2	246.57	1.47469	0.1964	7.50861	5.97562e-14	2.09592e-12
ENSG00000109065.12	NAT9	949.798	1.51433	0.193689	7.81837	5.35118e-15	2.24448e-13
ENSG00000266714.11	MYO15B	1449.99	2.53721	0.168851	15.0263	4.94068e-51	2.90985e-48
ENSG00000141524.19	TMC6	1182.2	1.66732	0.210562	7.91846	2.40471e-15	1.0589e-13
ENSG00000187775.17	DNAH17	39.2272	1.53482	0.502297	3.0556	0.00224608	0.00916257
ENSG00000173918.15	C1QTNF1	525.219	1.21329	0.235051	5.16179	2.44599e-07	2.72452e-06
ENSG00000167280.17	ENGASE	746.382	1.09745	0.118681	9.24702	2.30844e-20	1.75429e-18
ENSG00000167281.20	RBFOX3	80.7012	1.35097	0.449499	3.0055	0.00265145	0.0105612
ENSG00000181045.15	SLC26A11	289.86	1.00799	0.192147	5.24595	1.5548e-07	1.80732e-06
ENSG00000182612.11	TSPAN10	136.494	1.28657	0.479173	2.68497	0.00725362	0.0248497
ENSG00000185813.11	PCYT2	1018.96	1.63814	0.117144	13.984	1.9516e-44	7.88168e-42
ENSG00000169710.9	FASN	23467.6	1.69222	0.103106	16.4125	1.55779e-60	1.15891e-57
ENSG00000169660.17	HEXD	628.795	1.14211	0.191325	5.96945	2.38049e-09	3.97263e-08
ENSG00000141391.14	PRELID3A	202.631	1.05795	0.202382	5.22748	1.71838e-07	1.9828e-06
ENSG00000141458.13	NPC1	2236.65	1.06272	0.107696	9.86776	5.74318e-23	5.79856e-21
ENSG00000053747.17	LAMA3	175.38	1.02636	0.345483	2.97079	0.00297034	0.0116304
ENSG00000134755.18	DSC2	167.703	1.21146	0.444131	2.7277	0.00637768	0.0222809
ENSG00000046604.14	DSG2	1511.71	1.28087	0.27724	4.62008	3.83588e-06	3.27416e-05
ENSG00000186496.12	ZNF396	16.5081	1.50229	0.626699	2.39715	0.0165233	0.0493625
ENSG00000197046.12	SIGLEC15	73.647	2.09859	0.568338	3.69251	0.000222053	0.00122702
ENSG00000101751.11	POLI	196.156	1.01323	0.21382	4.73869	2.15105e-06	1.94531e-05
ENSG00000081923.15	ATP8B1	318.629	1.07359	0.398075	2.69696	0.00699751	0.0241017
ENSG00000129946.11	SHC2	28.6935	1.82586	0.485055	3.76423	0.000167061	0.000964234
ENSG00000116032.5	GRIN3B	36.6785	1.35718	0.4971	2.73019	0.00632982	0.0221557
ENSG00000099625.14	CBARP	306.258	1.3666	0.267583	5.10719	3.26984e-07	3.50677e-06
ENSG00000115266.12	APC2	316.061	1.0463	0.279736	3.74031	0.000183797	0.00104588
ENSG00000115257.15	PCSK4	395.628	1.62862	0.143046	11.3853	4.95102e-30	8.43165e-28
ENSG00000176533.13	GNG7	2649.21	1.52428	0.368993	4.1309	3.61338e-05	0.000246027
ENSG00000161082.13	CELF5	432.031	2.34833	0.275736	8.51658	1.64341e-17	9.18164e-16
ENSG00000089847.13	ANKRD24	160.527	1.8182	0.295403	6.15499	7.50805e-10	1.39091e-08
ENSG00000187650.4	VMAC	88.4282	1.45858	0.339201	4.30007	1.70748e-05	0.00012623
ENSG00000105519.18	CAPS	106.342	1.42878	0.323538	4.4161	1.00499e-05	7.83536e-05
ENSG00000125657.5	TNFSF9	705.445	1.14243	0.23583	4.84432	1.27045e-06	1.20441e-05
ENSG00000125730.18	C3	239.693	1.82618	0.256112	7.13042	1.00062e-12	2.92228e-11
ENSG00000141968.8	VAV1	1263.34	1.07981	0.444839	2.42741	0.0152069	0.0459983
ENSG00000183248.12	PRR36	1619.34	1.73637	0.179426	9.6774	3.76161e-22	3.49805e-20
ENSG00000090661.12	CERS4	609.589	1.22144	0.16433	7.43285	1.06285e-13	3.62884e-12
ENSG00000186994.12	KANK3	110.391	1.90035	0.316449	6.00522	1.91072e-09	3.25006e-08
ENSG00000142347.19	MYO1F	18.2895	1.82753	0.591709	3.08857	0.00201124	0.00833201
ENSG00000214212.9	C19orf38	155.629	1.22254	0.259966	4.7027	2.56747e-06	2.27329e-05
ENSG00000130164.14	LDLR	5189.23	1.32828	0.127224	10.4405	1.61924e-25	2.02548e-23
ENSG00000205517.13	RGL3	49.2858	1.13519	0.451333	2.51519	0.0118967	0.0376114
ENSG00000196361.10	ELAVL3	66.4241	1.26404	0.346815	3.64472	0.000267685	0.00143868
ENSG00000095066.12	HOOK2	718.176	1.16184	0.162104	7.16725	7.65204e-13	2.28671e-11
ENSG00000132003.10	ZSWIM4	952.854	1.08604	0.10881	9.98105	1.84504e-23	1.90363e-21
ENSG00000160961.12	ZNF333	287.979	1.04554	0.147649	7.08126	1.42847e-12	4.07909e-11
ENSG00000160111.15	CPAMD8	240.101	1.97266	0.229259	8.6045	7.66469e-18	4.42205e-16
ENSG00000053501.14	USE1	433.476	1.11491	0.157348	7.08564	1.38406e-12	3.96027e-11
ENSG00000130304.17	SLC27A1	364.391	1.10023	0.159286	6.9073	4.93973e-12	1.2994e-10
ENSG00000105639.21	JAK3	715.167	1.44886	0.312011	4.64363	3.42346e-06	2.95967e-05
ENSG00000105641.4	SLC5A5	18.0962	1.6094	0.55065	2.92273	0.00346976	0.0133347
ENSG00000130518.18	IQCN	145.05	1.50264	0.307277	4.89018	1.00746e-06	9.77381e-06
ENSG00000130517.14	PGPEP1	483.674	1.53117	0.22644	6.76193	1.36167e-11	3.30707e-10
ENSG00000130513.7	GDF15	383.925	1.77096	0.197977	8.9453	3.70954e-19	2.42752e-17
ENSG00000105662.16	CRTC1	892.986	1.02447	0.117102	8.74851	2.16183e-18	1.31713e-16
ENSG00000130881.14	LRP3	380.521	2.36979	0.807701	2.93399	0.0033463	0.0129164
ENSG00000130876.11	SLC7A10	48.6466	1.45432	0.53177	2.73486	0.00624066	0.0219274
ENSG00000166398.14	GARRE1	1327.22	1.0922	0.13202	8.27299	1.30635e-16	6.86442e-15
ENSG00000089351.15	GRAMD1A	3584.69	1.16183	0.100811	11.5249	9.88037e-31	1.74574e-28
ENSG00000161249.21	DMKN	845.186	1.56677	0.282174	5.55248	2.81653e-08	3.80245e-07
ENSG00000189001.11	SBSN	42.3202	1.17954	0.480721	2.45369	0.0141399	0.0434496
ENSG00000105668.8	UPK1A	32.059	1.16624	0.471028	2.47594	0.0132886	0.0412369
ENSG00000161270.20	NPHS1	60.8148	2.17332	0.540177	4.02335	5.73773e-05	0.000372544
ENSG00000105270.15	CLIP3	1061.29	2.11686	0.271677	7.79181	6.60552e-15	2.69853e-13
ENSG00000181007.9	ZFP82	666.965	4.13888	1.56287	2.64826	0.00809079	0.0272488
ENSG00000197808.13	ZNF461	83.592	3.8759	1.60677	2.41224	0.015855	0.0476831
ENSG00000267041.6	ZNF850	223.86	3.87583	1.60356	2.41702	0.0156483	0.0471518
ENSG00000251247.13	ZNF345	121.377	5.13912	1.56825	3.27698	0.00104926	0.00474903
ENSG00000196967.11	ZNF585A	186.13	4.02176	1.46613	2.74312	0.00608585	0.0214951
ENSG00000196437.12	ZNF569	227.759	5.64148	1.49917	3.76306	0.000167845	0.000967862
ENSG00000188227.14	ZNF793	202.182	3.07395	0.447015	6.87662	6.12898e-12	1.57802e-10
ENSG00000180479.14	ZNF571	70.6355	4.1389	1.58372	2.6134	0.00896473	0.0297317
ENSG00000099338.23	CATSPERG	63.2719	1.08885	0.405738	2.68362	0.00728296	0.0249321
ENSG00000196218.14	RYR1	219.97	1.87016	0.605061	3.09087	0.00199574	0.00828481
ENSG00000182472.9	CAPN12	54.8816	1.52096	0.380422	3.99807	6.38599e-05	0.000410487
ENSG00000275395.7	FCGBP	56.8609	1.17324	0.40211	2.9177	0.00352618	0.0135148
ENSG00000167600.14	CYP2S1	131.285	1.15842	0.24026	4.82152	1.42467e-06	1.33806e-05
ENSG00000176472.11	ZNF575	90.8539	1.06776	0.315958	3.37945	0.000726318	0.00344283
ENSG00000130203.10	APOE	412.995	1.34429	0.330472	4.06779	4.74615e-05	0.000313636
ENSG00000130208.10	APOC1	15.0818	2.37182	0.841803	2.81754	0.00483926	0.0177164
ENSG00000104856.15	RELB	1334.14	1.35693	0.472439	2.87218	0.00407652	0.0153086
ENSG00000007047.16	MARK4	1424.09	1.06138	0.142509	7.44778	9.4924e-14	3.2646e-12
ENSG00000179846.11	NKPD1	71.1051	2.82702	0.478499	5.90811	3.46047e-09	5.58376e-08
ENSG00000007255.10	TRAPPC6A	273.627	1.15519	0.216714	5.3305	9.7942e-08	1.19552e-06
ENSG00000104892.17	KLC3	120.524	2.55734	0.744892	3.43317	0.000596559	0.00288385
ENSG00000104881.16	PPP1R13L	1191.16	1.06894	0.148316	7.20718	5.71215e-13	1.75644e-11
ENSG00000125744.12	RTN2	293.686	1.05679	0.198332	5.32838	9.90936e-08	1.20853e-06
ENSG00000125746.18	EML2	520.804	1.19008	0.126708	9.39225	5.87297e-21	4.76285e-19
ENSG00000105327.18	BBC3	362.24	1.74708	0.251866	6.93652	4.0187e-12	1.06976e-10
ENSG00000105419.18	MEIS3	284.332	1.01452	0.21145	4.7979	1.60337e-06	1.4881e-05
ENSG00000105499.14	PLA2G4C	217.26	1.44408	0.315129	4.58252	4.59414e-06	3.85161e-05
ENSG00000178150.10	ZNF114	1527.92	1.75489	0.422371	4.15485	3.25505e-05	0.000224549
ENSG00000105479.16	ODAD1	86.7337	1.60664	0.431834	3.7205	0.000198827	0.00111658
ENSG00000087076.9	HSD17B14	357.043	1.98295	0.216179	9.17272	4.61215e-20	3.32616e-18
ENSG00000105559.13	PLEKHA4	86.7889	1.69827	0.358221	4.74085	2.12823e-06	1.9259e-05
ENSG00000087074.9	PPP1R15A	7779.39	1.53418	0.362785	4.22891	2.34825e-05	0.000167385
ENSG00000104888.10	SLC17A7	161.605	1.35346	0.404117	3.34918	0.000810509	0.00377356
ENSG00000104946.14	TBC1D17	1177.06	1.22295	0.158289	7.72605	1.10937e-14	4.35582e-13
ENSG00000104951.16	IL4I1	43.6795	1.39569	0.44975	3.10326	0.00191401	0.00798306
ENSG00000142408.7	CACNG8	72.987	1.29033	0.324135	3.98083	6.86762e-05	0.00043905
ENSG00000275183.2	LENG9	199.219	1.30176	0.242483	5.36845	7.94146e-08	9.82087e-07
ENSG00000080031.10	PTPRH	220.401	1.0531	0.211039	4.99009	6.03498e-07	6.11501e-06
ENSG00000160469.17	BRSK1	495.623	1.22204	0.263504	4.63765	3.52386e-06	3.03718e-05
ENSG00000095752.7	IL11	212.452	1.76662	0.512203	3.44906	0.000562534	0.00274376
ENSG00000218891.5	ZNF579	800.862	1.02517	0.157991	6.48881	8.6516e-11	1.84729e-09
ENSG00000171425.10	ZNF581	782.18	1.8052	0.198662	9.08677	1.02021e-19	7.13897e-18
ENSG00000101255.12	TRIB3	3590.3	2.16901	0.465368	4.66085	3.14906e-06	2.74765e-05
ENSG00000088881.22	EBF4	476.417	2.12753	0.322033	6.60657	3.93315e-11	8.82462e-10
ENSG00000149451.19	ADAM33	36.1532	2.39966	0.633135	3.79011	0.000150578	0.000880347
ENSG00000132669.14	RIN2	331.491	1.20026	0.397838	3.01695	0.00255333	0.010225
ENSG00000088970.16	KIZ	349.723	1.08555	0.249346	4.35358	1.33935e-05	0.000101456
ENSG00000149599.16	DUSP15	125.498	1.84996	0.278888	6.63336	3.28129e-11	7.49291e-10
ENSG00000101460.13	MAP1LC3A	98.5976	1.44575	0.287545	5.02791	4.95853e-07	5.13095e-06
ENSG00000131067.17	GGT7	295.222	1.71186	0.34227	5.00147	5.68947e-07	5.79399e-06
ENSG00000131069.20	ACSS2	1083.77	2.97651	0.104572	28.4637	3.29724e-178	1.16516e-174
ENSG00000198959.12	TGM2	2284.49	1.0538	0.248408	4.2422	2.21344e-05	0.000158898
ENSG00000124116.19	WFDC3	21.2708	1.76322	0.692987	2.54438	0.0109471	0.0351197
ENSG00000124257.7	NEURL2	100.231	1.77563	0.308148	5.76226	8.29947e-09	1.24404e-07
ENSG00000172216.6	CEBPB	2281.38	1.24419	0.20584	6.04447	1.49903e-09	2.61268e-08
ENSG00000101194.18	SLC17A9	1434.87	3.87586	1.59215	2.43435	0.0149184	0.0452902
ENSG00000101213.7	PTK6	99.547	1.39952	0.336077	4.1643	3.12314e-05	0.000216506
ENSG00000125531.7	FNDC11	27.5925	1.30888	0.459131	2.85077	0.00436133	0.0162487
ENSG00000157601.15	MX1	454.853	1.34212	0.268446	4.99959	5.74518e-07	5.84231e-06
ENSG00000183570.17	PCBP3	73.3588	1.27121	0.297188	4.27745	1.89045e-05	0.000138525
ENSG00000160285.15	LSS	4926.28	2.14345	0.0999723	21.4404	5.60789e-102	1.13239e-98
ENSG00000099910.17	KLHL22	504.951	1.04648	0.117709	8.89044	6.08689e-19	3.89313e-17
ENSG00000099958.15	DERL3	378.417	1.28832	0.237754	5.41871	6.00295e-08	7.57605e-07
ENSG00000133460.20	SLC2A11	321.107	1.01444	0.210188	4.82633	1.39074e-06	1.31054e-05
ENSG00000178026.13	LRRC75B	52.966	1.92691	0.447782	4.30322	1.68331e-05	0.00012477
ENSG00000239282.8	CASTOR1	13.5313	1.51383	0.619198	2.44482	0.0144926	0.0443022
ENSG00000100100.13	PIK3IP1	66.4821	3.31128	0.40038	8.27035	1.33571e-16	6.96691e-15
ENSG00000100292.18	HMOX1	3136.66	1.62099	0.109919	14.7471	3.21085e-49	1.74559e-46
ENSG00000185022.12	MAFF	1438.7	1.44376	0.168378	8.57451	9.95107e-18	5.69467e-16
ENSG00000168135.4	KCNJ4	155.843	1.25309	0.337531	3.71251	0.000205211	0.00114379
ENSG00000128272.18	ATF4	12459.6	1.13207	0.122969	9.20618	3.37928e-20	2.51401e-18
ENSG00000167077.13	MEI1	292.153	2.45259	0.789629	3.106	0.00189634	0.00791635
ENSG00000198911.12	SREBF2	7899.89	1.1532	0.142501	8.09259	5.84099e-16	2.76128e-14
ENSG00000100197.23	CYP2D6	19.0016	2.84514	1.0359	2.74654	0.00602275	0.0213042
ENSG00000100344.11	PNPLA3	101.108	1.42445	0.34571	4.12037	3.78272e-05	0.000256076
ENSG00000056487.16	PHF21B	112.502	1.18863	0.297785	3.99156	6.56391e-05	0.000421157
ENSG00000186951.17	PPARA	820.565	1.18819	0.231592	5.13054	2.88917e-07	3.15843e-06
ENSG00000205593.12	DENND6B	71.9266	1.15221	0.310412	3.71187	0.00020573	0.00114623
ENSG00000128165.9	ADM2	335.994	1.36303	0.160533	8.49062	2.05537e-17	1.14381e-15
ENSG00000025708.14	TYMP	398.297	1.1568	0.220161	5.25434	1.48558e-07	1.7383e-06
ENSG00000177989.14	ODF3B	71.1285	1.69007	0.301012	5.61461	1.97009e-08	2.74086e-07
ENSG00000117115.13	PADI2	102.008	-1.24238	0.290262	-4.2802	1.86726e-05	0.000136968
ENSG00000007968.7	E2F2	1919.75	-1.45855	0.207236	-7.03811	1.94866e-12	5.45431e-11
ENSG00000175793.12	SFN	1985.47	-1.476	0.359795	-4.10233	4.09014e-05	0.000274395
ENSG00000126067.12	PSMB2	2636.96	-1.01605	0.0785074	-12.942	2.60644e-38	7.22393e-36
ENSG00000092853.14	CLSPN	2263.82	-1.11432	0.110419	-10.0918	6.00685e-24	6.58192e-22
ENSG00000214114.9	MYCBP	163.346	-1.68803	0.25715	-6.56439	5.22477e-11	1.14322e-09
ENSG00000117450.15	PRDX1	7577.11	-1.08043	0.210363	-5.13605	2.80577e-07	3.07916e-06
ENSG00000123080.12	CDKN2C	1480.57	-1.51986	0.178252	-8.5265	1.50838e-17	8.46068e-16
ENSG00000172339.10	ALG14	144.811	-1.14758	0.299406	-3.83286	0.00012666	0.000756058
ENSG00000265972.6	TXNIP	1437.99	-1.06046	0.368342	-2.87902	0.00398912	0.0150043
ENSG00000213190.4	MLLT11	599.88	-1.36414	0.251408	-5.426	5.76314e-08	7.306e-07
ENSG00000196754.13	S100A2	256.607	-1.07704	0.343652	-3.13411	0.00172376	0.00729519
ENSG00000143549.22	TPM3	9717.1	-1.10836	0.0619735	-17.8844	1.56087e-71	2.20629e-68
ENSG00000116161.18	CACYBP	1750.9	-1.12885	0.103242	-10.934	7.92924e-28	1.14367e-25
ENSG00000121454.6	LHX4	48.0642	-1.62628	0.353963	-4.59448	4.3382e-06	3.65874e-05
ENSG00000066279.19	ASPM	2718.1	-1.0871	0.258698	-4.20217	2.64368e-05	0.000186655
ENSG00000077152.12	UBE2T	601.133	-1.05496	0.134414	-7.84863	4.20617e-15	1.78541e-13
ENSG00000143742.14	SRP9	1417.71	-1.00792	0.166501	-6.05352	1.41714e-09	2.4822e-08
ENSG00000174371.17	EXO1	784.855	-1.26531	0.186606	-6.78066	1.1963e-11	2.95625e-10
ENSG00000130508.11	PXDN	1697.88	-2.93949	0.892081	-3.2951	0.000983883	0.00448185
ENSG00000171848.16	RRM2	3945.94	-1.90009	0.208496	-9.11335	7.98796e-20	5.6174e-18
ENSG00000115758.14	ODC1	4734.9	-1.06315	0.169515	-6.27168	3.57176e-10	6.935e-09
ENSG00000115884.11	SDC1	1493.96	-1.22904	0.203374	-6.04325	1.51042e-09	2.62928e-08
ENSG00000138061.12	CYP1B1	589.444	-1.99422	0.255618	-7.80156	6.11469e-15	2.53464e-13
ENSG00000119737.6	GPR75	78.9529	-1.27016	0.365917	-3.47117	0.00051819	0.00255748
ENSG00000143977.14	SNRPG	991.08	-1.05658	0.137159	-7.70334	1.32556e-14	5.11934e-13
ENSG00000135617.4	PRADC1	229.202	-1.0354	0.215148	-4.81247	1.49076e-06	1.3918e-05
ENSG00000152253.9	SPC25	305.461	-1.69974	0.236374	-7.19086	6.43825e-13	1.96131e-11
ENSG00000128708.13	HAT1	874.916	-1.1315	0.167429	-6.75807	1.39841e-11	3.37314e-10
ENSG00000115541.11	HSPE1	236.589	-1.04301	0.297341	-3.50778	0.000451864	0.00226815
ENSG00000152056.18	AP1S3	50.6633	-1.12732	0.341714	-3.29902	0.000970231	0.00442822
ENSG00000036257.14	CUL3	1580.6	-1.00211	0.0980593	-10.2194	1.62351e-24	1.83587e-22
ENSG00000168393.13	DTYMK	1263.45	-1.03374	0.131466	-7.86317	3.74533e-15	1.60425e-13
ENSG00000188167.9	TMPPE	58.6952	-1.41854	0.376637	-3.76632	0.000165673	0.000957004
ENSG00000114812.13	VIPR1	17.7024	-4.09371	1.65225	-2.47765	0.0132251	0.0410784
ENSG00000164045.12	CDC25A	935.258	-1.67668	0.254535	-6.58723	4.48094e-11	9.9745e-10
ENSG00000164076.17	CAMKV	19.6395	-1.66088	0.659561	-2.51816	0.0117968	0.037354
ENSG00000188338.15	SLC38A3	38.7096	-4.91418	1.57303	-3.12402	0.00178397	0.00751832
ENSG00000004838.14	ZMYND10	27.9919	-1.34357	0.430989	-3.1174	0.00182452	0.007669
ENSG00000163376.11	KBTBD8	63.5039	-1.77362	0.532954	-3.32791	0.000875009	0.00403796
ENSG00000144840.10	RABL3	414.087	-1.24161	0.170918	-7.26438	3.74751e-13	1.17193e-11
ENSG00000051341.15	POLQ	1023.2	-1.24931	0.19577	-6.38151	1.75355e-10	3.60793e-09
ENSG00000136527.19	TRA2B	3730.47	-1.04683	0.0980492	-10.6766	1.30951e-26	1.7798e-24
ENSG00000172061.9	LRRC15	23.7139	-1.66831	0.512367	-3.25609	0.0011296	0.00506081
ENSG00000072274.14	TFRC	4088.02	-1.27601	0.163489	-7.80485	5.95729e-15	2.47666e-13
ENSG00000013810.21	TACC3	4911.71	-1.04647	0.152112	-6.8796	6.00196e-12	1.54813e-10
ENSG00000109805.10	NCAPG	1789.36	-1.10992	0.242087	-4.58481	4.54391e-06	3.81176e-05
ENSG00000164032.12	H2AZ1	4830.35	-1.02995	0.149876	-6.87202	6.32978e-12	1.62675e-10
ENSG00000138795.10	LEF1	6255.78	-1.085	0.344106	-3.15309	0.0016155	0.00690301
ENSG00000164109.14	MAD2L1	950.303	-1.21334	0.313165	-3.87446	0.000106863	0.000652489
ENSG00000145386.11	CCNA2	1760.19	-1.11378	0.211876	-5.25676	1.46617e-07	1.71702e-06
ENSG00000164070.12	HSPA4L	749.747	-1.09352	0.17667	-6.18959	6.03194e-10	1.13229e-08
ENSG00000145604.17	SKP2	1294.64	-1.51296	0.159493	-9.48607	2.3992e-21	2.06785e-19
ENSG00000228716.7	DHFR	2188.4	-1.13574	0.109091	-10.411	2.20859e-25	2.69125e-23
ENSG00000174695.10	TMEM167A	949.568	-1.09942	0.204179	-5.38456	7.2623e-08	9.02044e-07
ENSG00000113368.12	LMNB1	3939.65	-1.13033	0.219487	-5.14988	2.60648e-07	2.87609e-06
ENSG00000145833.16	DDX46	3160.93	-1.01979	0.114255	-8.92549	4.4374e-19	2.86405e-17
ENSG00000112984.12	KIF20A	2139.58	-1.17319	0.13066	-8.97889	2.73511e-19	1.79818e-17
ENSG00000146094.16	DOK3	5411.23	-1.25049	0.154498	-8.09393	5.77716e-16	2.74028e-14
ENSG00000239264.9	TXNDC5	284.459	-1.16476	0.380819	-3.05856	0.00222402	0.00909622
ENSG00000112312.10	GMNN	1327.78	-1.15312	0.12159	-9.48369	2.45446e-21	2.10266e-19
ENSG00000278705.3	H4C2	16.1223	-3.20246	1.18244	-2.70835	0.00676184	0.0233974
ENSG00000197061.5	H4C3	89.5947	-1.16796	0.411665	-2.83715	0.00455178	0.0168472
ENSG00000137310.13	TCF19	2306.49	-1.19839	0.138907	-8.62727	6.28313e-18	3.65481e-16
ENSG00000204389.10	HSPA1A	2623.27	-1.10634	0.248908	-4.44476	8.79885e-06	6.91723e-05
ENSG00000204388.7	HSPA1B	1403.8	-1.09071	0.233006	-4.68102	2.85454e-06	2.50615e-05
ENSG00000204287.14	HLA-DRA	6992.99	-1.87896	0.726002	-2.5881	0.00965081	0.0316213
ENSG00000023892.12	DEF6	1342.05	-2.41557	0.706474	-3.41919	0.000628082	0.00302382
ENSG00000112576.13	CCND3	6442.25	-1.03861	0.187914	-5.52705	3.25656e-08	4.3385e-07
ENSG00000184486.10	POU3F2	123.947	-2.53362	0.961985	-2.63375	0.00844488	0.0282729
ENSG00000132423.12	COQ3	74.9701	-1.25308	0.268862	-4.66069	3.15148e-06	2.74806e-05
ENSG00000203760.9	CENPW	311.516	-1.14281	0.144599	-7.9033	2.71613e-15	1.18862e-13
ENSG00000173041.12	ZNF680	169.893	-1.30514	0.39621	-3.29406	0.000987528	0.00449701
ENSG00000146757.14	ZNF92	242.565	-1.64969	0.483637	-3.411	0.000647243	0.00310444
ENSG00000106236.4	NPTX2	319.568	-1.05622	0.185381	-5.69754	1.2155e-08	1.75856e-07
ENSG00000224940.10	PRRT4	179.764	-1.55112	0.570965	-2.71667	0.00659417	0.0229202
ENSG00000146966.13	DENND2A	89.4133	-1.41115	0.324422	-4.34973	1.36306e-05	0.000102999
ENSG00000196584.4	XRCC2	980.325	-1.01244	0.208509	-4.85562	1.20011e-06	1.14464e-05
ENSG00000171320.15	ESCO2	373.922	-1.20765	0.305275	-3.95594	7.62327e-05	0.000482341
ENSG00000168078.10	PBK	541.162	-1.43525	0.118264	-12.136	6.80592e-34	1.4576e-31
ENSG00000104738.19	MCM4	7883.86	-1.14793	0.0758967	-15.1248	1.11078e-51	6.8265e-49
ENSG00000164687.11	FABP5	1678.66	-1.05531	0.188513	-5.5981	2.16714e-08	2.99438e-07
ENSG00000104267.10	CA2	61.9376	-1.0629	0.399949	-2.65759	0.00787011	0.0266389
ENSG00000197275.14	RAD54B	65.3967	-1.08479	0.316833	-3.42386	0.000617375	0.00297734
ENSG00000265817.4	FSBP	70.7659	-1.30254	0.436628	-2.98318	0.00285267	0.0112319
ENSG00000175305.18	CCNE2	402.383	-1.60879	0.261557	-6.15079	7.70971e-10	1.42453e-08
ENSG00000104356.11	POP1	602.999	-1.06907	0.152206	-7.0238	2.15907e-12	6.01942e-11
ENSG00000136982.6	DSCC1	330.958	-1.03352	0.135095	-7.65028	2.0054e-14	7.57923e-13
ENSG00000172172.8	MRPL13	569.546	-1.02524	0.147729	-6.93999	3.92133e-12	1.04779e-10
ENSG00000156802.13	ATAD2	3892.3	-1.05926	0.155741	-6.80146	1.03563e-11	2.58632e-10
ENSG00000160886.13	LY6K	2589.47	-1.92808	0.330626	-5.83159	5.49027e-09	8.4445e-08
ENSG00000175768.13	TOMM5	131.018	-1.04338	0.282466	-3.69381	0.000220919	0.00122123
ENSG00000137142.5	IGFBPL1	421.437	-1.05205	0.253493	-4.15023	3.3214e-05	0.000228235
ENSG00000136897.8	MRPL50	297.992	-1.06372	0.159581	-6.6657	2.63403e-11	6.08365e-10
ENSG00000188229.6	TUBB4B	12292.8	-1.32375	0.137345	-9.63814	5.51779e-22	5.03187e-20
ENSG00000065328.17	MCM10	1417.71	-1.51116	0.152278	-9.92369	3.28378e-23	3.3393e-21
ENSG00000187522.16	HSPA14	303.694	-1.27086	0.174011	-7.30332	2.80751e-13	8.89628e-12
ENSG00000180592.17	SKIDA1	78.8559	-1.27296	0.292638	-4.34995	1.36169e-05	0.000102983
ENSG00000099256.19	PRTFDC1	185.039	-1.01808	0.421915	-2.413	0.0158217	0.047593
ENSG00000185532.20	PRKG1	31.6724	-3.9111	1.6199	-2.4144	0.0157612	0.0474412
ENSG00000122952.17	ZWINT	2505.16	-1.40199	0.0803458	-17.4494	3.47676e-68	3.7803e-65
ENSG00000253626.4	EIF5AL1	137.267	-1.02085	0.215905	-4.72823	2.26486e-06	2.0365e-05
ENSG00000138182.15	KIF20B	1372.73	-1.15632	0.242298	-4.77232	1.82118e-06	1.67267e-05
ENSG00000138160.7	KIF11	3183.69	-1.08361	0.188404	-5.75155	8.84312e-09	1.32133e-07
ENSG00000119969.16	HELLS	1275.15	-1.42182	0.161149	-8.823	1.11436e-18	6.96969e-17
ENSG00000171314.9	PGAM1	3169.28	-1.41256	0.174431	-8.09811	5.58205e-16	2.66562e-14
ENSG00000148773.14	MKI67	21287.6	-1.13037	0.146622	-7.70939	1.26423e-14	4.90932e-13
ENSG00000129173.13	E2F8	720.138	-1.30377	0.157517	-8.27697	1.26347e-16	6.66384e-15
ENSG00000198168.9	SVIP	468.084	-1.20169	0.453236	-2.65134	0.00801719	0.0270654
ENSG00000189057.11	FAM111B	973.691	-1.62019	0.176139	-9.19834	3.63538e-20	2.69037e-18
ENSG00000168496.4	FEN1	2554.11	-1.38069	0.175197	-7.88079	3.25323e-15	1.41057e-13
ENSG00000146670.10	CDCA5	2695.83	-1.06136	0.203538	-5.21455	1.84267e-07	2.1005e-06
ENSG00000014138.10	POLA2	254.374	-1.09123	0.173356	-6.29473	3.07933e-10	6.03695e-09
ENSG00000174871.11	CNIH2	43.5226	-1.55328	0.48521	-3.20125	0.0013683	0.00598052
ENSG00000239306.5	RBM14	1903.87	-1.11284	0.121285	-9.17546	4.49657e-20	3.25944e-18
ENSG00000151366.13	NDUFC2	79.2972	-1.03918	0.343399	-3.02616	0.00247677	0.00997821
ENSG00000165490.13	DDIAS	394.685	-1.21928	0.247355	-4.92926	8.25415e-07	8.14183e-06
ENSG00000178202.14	POGLUT3	1505.7	-1.05669	0.111972	-9.4371	3.83239e-21	3.16788e-19
ENSG00000188486.4	H2AX	4453.23	-1.2735	0.210089	-6.06172	1.34674e-09	2.37654e-08
ENSG00000154146.13	NRGN	366.95	-1.7092	0.249869	-6.84036	7.89946e-12	1.99391e-10
ENSG00000111247.15	RAD51AP1	666.526	-1.04762	0.181638	-5.76761	8.04034e-09	1.20904e-07
ENSG00000123416.15	TUBA1B	26734.3	-1.48428	0.0854349	-17.3732	1.31656e-67	1.32926e-64
ENSG00000050438.17	SLC4A8	141.002	-1.03112	0.281831	-3.65863	0.000253569	0.00137273
ENSG00000123374.11	CDK2	2458.88	-1.08529	0.167849	-6.46589	1.00706e-10	2.13736e-09
ENSG00000177889.10	UBE2N	1183.91	-1.17619	0.115312	-10.2001	1.98151e-24	2.22291e-22
ENSG00000110917.8	MLEC	5149.53	-1.02281	0.139131	-7.35146	1.9605e-13	6.4116e-12
ENSG00000184992.13	BRI3BP	964.93	-1.03948	0.133773	-7.77053	7.816e-15	3.17469e-13
ENSG00000122035.7	RASL11A	67.4199	-1.32372	0.515068	-2.56999	0.0101702	0.033093
ENSG00000133119.13	RFC3	447.487	-1.15279	0.181252	-6.36018	2.01522e-10	4.09268e-09
ENSG00000259529.2	ENSG00000259529	12.3797	-4.66498	1.60533	-2.90593	0.00366168	0.0139246
ENSG00000168952.16	STXBP6	303.991	-2.38402	0.94603	-2.52003	0.0117346	0.0371821
ENSG00000100442.11	FKBP3	1340.66	-1.13754	0.110262	-10.3167	5.92376e-25	6.92003e-23
ENSG00000165501.17	LRR1	393.961	-1.44054	0.252081	-5.71458	1.09974e-08	1.60893e-07
ENSG00000100479.14	POLE2	261.056	-1.27575	0.20095	-6.34858	2.17311e-10	4.3694e-09
ENSG00000126787.13	DLGAP5	1751.31	-1.08834	0.224514	-4.84756	1.24991e-06	1.18837e-05
ENSG00000100632.11	ERH	1428.87	-1.09873	0.150017	-7.32405	2.406e-13	7.78234e-12
ENSG00000133983.16	COX16	23.145	-1.5346	0.558422	-2.74811	0.00599406	0.0212186
ENSG00000127152.18	BCL11B	501.423	-2.05345	0.227785	-9.01487	1.97108e-19	1.32673e-17
ENSG00000080824.19	HSP90AA1	31292.9	-1.20257	0.244188	-4.92478	8.44555e-07	8.30743e-06
ENSG00000184990.13	SIVA1	1086.35	-1.16559	0.140988	-8.26732	1.37009e-16	7.11994e-15
ENSG00000156970.13	BUB1B	2191.62	-1.11239	0.201708	-5.51487	3.49042e-08	4.61958e-07
ENSG00000137812.21	KNL1	2099.1	-1.02465	0.190143	-5.38881	7.09275e-08	8.83313e-07
ENSG00000166963.13	MAP1A	938.88	-1.00011	0.275562	-3.62934	0.000284143	0.00151447
ENSG00000140307.11	GTF2A2	464.179	-1.02013	0.125132	-8.15246	3.56602e-16	1.75222e-14
ENSG00000131876.18	SNRPA1	1232.7	-1.54741	0.150572	-10.2769	8.95834e-25	1.02948e-22
ENSG00000161981.11	SNRNP25	719.602	-1.189	0.132938	-8.94406	3.75128e-19	2.44352e-17
ENSG00000185338.7	SOCS1	78.4562	-1.25433	0.375103	-3.34397	0.000825892	0.00383508
ENSG00000149926.14	TLCD3B	67.0156	-1.06551	0.433122	-2.46008	0.0138907	0.0427766
ENSG00000102879.17	CORO1A	1371.37	-1.38065	0.272897	-5.05925	4.20916e-07	4.42025e-06
ENSG00000171241.9	SHCBP1	1199.82	-1.15938	0.0848609	-13.6622	1.70826e-42	5.7491e-40
ENSG00000091651.9	ORC6	1238.59	-1.03995	0.16281	-6.38752	1.68601e-10	3.4944e-09
ENSG00000217555.13	CKLF	50.7992	-1.03808	0.423123	-2.45338	0.0141521	0.0434776
ENSG00000135698.10	MPHOSPH6	268.01	-1.23334	0.227954	-5.41049	6.28532e-08	7.91123e-07
ENSG00000230989.8	HSBP1	269.706	-1.05531	0.275732	-3.8273	0.000129559	0.000769998
ENSG00000131153.9	GINS2	775.765	-1.6287	0.145132	-11.2222	3.17201e-29	5.09504e-27
ENSG00000197417.9	SHPK	88.2367	-1.50873	0.301193	-5.0092	5.46576e-07	5.59844e-06
ENSG00000257950.3	P2RX5-TAX1BP3	26.4918	-1.6039	0.641176	-2.5015	0.0123669	0.038844
ENSG00000161940.11	BCL6B	5.35185	-4.98462	1.98601	-2.50987	0.0120775	0.0380723
ENSG00000154016.14	GRAP	811.476	-4.129	1.56232	-2.64287	0.00822077	0.0276208
ENSG00000094804.12	CDC6	1673.61	-1.11437	0.0962	-11.5839	4.97575e-31	8.90282e-29
ENSG00000136450.13	SRSF1	732.752	-1.43996	0.166117	-8.66837	4.38369e-18	2.6035e-16
ENSG00000197170.10	PSMD12	1496.45	-1.25571	0.113768	-11.0375	2.52e-28	3.78938e-26
ENSG00000189159.16	JPT1	2726.29	-1.02889	0.248431	-4.14154	3.44984e-05	0.000235914
ENSG00000167900.12	TK1	3109.14	-1.09413	0.147219	-7.43195	1.07011e-13	3.64481e-12
ENSG00000089685.15	BIRC5	2632.34	-1.33821	0.160569	-8.33415	7.80594e-17	4.16366e-15
ENSG00000171246.7	NPTX1	48.2701	-1.16219	0.464919	-2.49978	0.0124271	0.0390088
ENSG00000183048.12	SLC25A10	136.906	-1.1864	0.262531	-4.51909	6.21061e-06	5.05103e-05
ENSG00000183684.8	ALYREF	2217.6	-1.59559	0.130121	-12.2623	1.44266e-34	3.34295e-32
ENSG00000176890.16	TYMS	5793.7	-1.26985	0.0916308	-13.8583	1.13276e-43	4.10552e-41
ENSG00000134049.6	IER3IP1	68.4703	-1.57379	0.368385	-4.27214	1.93604e-05	0.000141244
ENSG00000075336.12	TIMM21	371.092	-1.03794	0.150296	-6.90596	4.98664e-12	1.30772e-10
ENSG00000276043.5	UHRF1	15109.8	-1.47387	0.141566	-10.4112	2.20491e-25	2.69125e-23
ENSG00000161888.12	SPC24	969.917	-1.09974	0.106502	-10.326	5.37606e-25	6.33256e-23
ENSG00000160877.7	NACC1	2679.5	-1.09545	0.134141	-8.16636	3.17842e-16	1.57639e-14
ENSG00000105011.9	ASF1B	1562.02	-1.1073	0.213076	-5.19675	2.02807e-07	2.29334e-06
ENSG00000131351.15	HAUS8	431.093	-1.05296	0.215291	-4.89088	1.00388e-06	9.74581e-06
ENSG00000160014.17	CALM3	8451.72	-1.13986	0.0820714	-13.8886	7.42626e-44	2.76237e-41
ENSG00000204519.11	ZNF551	269.557	-1.37414	0.244069	-5.6301	1.80101e-08	2.53811e-07
ENSG00000215251.5	FASTKD5	407.127	-1.29145	0.185224	-6.97237	3.11645e-12	8.47135e-11
ENSG00000132646.11	PCNA	3715.12	-1.13998	0.154249	-7.3905	1.46275e-13	4.84213e-12
ENSG00000101003.12	GINS1	715.927	-1.38888	0.211389	-6.57026	5.02264e-11	1.10412e-09
ENSG00000101306.11	MYLK2	38.1345	-1.323	0.551191	-2.40025	0.0163839	0.0490028
ENSG00000101057.16	MYBL2	5575.98	-1.30072	0.154805	-8.40226	4.37964e-17	2.3902e-15
ENSG00000087586.18	AURKA	1707.26	-1.16374	0.103226	-11.2737	1.76934e-29	2.97733e-27
ENSG00000159259.8	CHAF1B	1313.79	-1.08104	0.0815819	-13.251	4.45514e-40	1.33986e-37
ENSG00000093009.11	CDC45	1664.8	-1.09343	0.0782511	-13.9734	2.26528e-44	8.89436e-42
ENSG00000099901.17	RANBP1	7120.38	-1.25016	0.123595	-10.1149	4.74462e-24	5.23947e-22
ENSG00000100028.12	SNRPD3	1015.24	-1.03635	0.156222	-6.63387	3.26988e-11	7.47892e-10
ENSG00000128340.16	RAC2	1786.69	-1.02285	0.268402	-3.81089	0.000138466	0.00081687
ENSG00000128408.9	RIBC2	76.8336	-1.65806	0.351793	-4.71318	2.43886e-06	2.17223e-05
Differential genes detected in comparison FLO1_STL001 vs. FLO1_Control at 5% FDR and fold change >2 or <0.5
