# Supplementary material for: Novel FOXM1 inhibitor STL001 sensitizes human cancers to a broad-spectrum of cancer therapies
Source: Cell Death Discov. 2024 May 2;10:211. doi: 10.1038/s41420-024-01929-0 (PMC11066125; doi:10.1038/s41420-024-01929-0)
Supplement: Supplementary file 5 — Suppl table 3 [file 41420_2024_1929_MOESM5_ESM.xls]

## Sheet: Table legend
Supplementary Table 3.
Transcriptome-wide gene expression changes by STL001 treatment in ovarian cancer (OVCAR-8) cells.

## Sheet: OVCAR-8_STL001 vs Control
Geneid	Genename	BaseMean	log2Fold Change	lfcSE	stat	pvalue	padj
ENSG00000205090.9	TMEM240	42.214	3.94869	1.60617	2.45846	0.0139535	0.0455715
ENSG00000197530.13	MIB2	1405.99	1.02276	0.0911929	11.2154	3.42725e-29	8.35244e-27
ENSG00000162591.17	MEGF6	357.401	1.85556	0.24016	7.72636	1.10663e-14	5.45024e-13
ENSG00000116254.18	CHD5	270.882	2.04495	0.309501	6.60725	3.91531e-11	1.1364e-09
ENSG00000049239.13	H6PD	1397.63	1.8155	0.221818	8.18463	2.73152e-16	1.72366e-14
ENSG00000132881.12	CPLANE2	118.667	1.13278	0.338985	3.34168	0.000832745	0.00424481
ENSG00000162545.6	CAMK2N1	477.047	1.18442	0.169538	6.98615	2.82532e-12	9.46348e-11
ENSG00000130766.5	SESN2	1646.38	1.22498	0.268953	4.55463	5.24767e-06	5.0494e-05
ENSG00000116544.12	DLGAP3	61.4183	2.82681	1.14915	2.45992	0.0138969	0.0454601
ENSG00000134698.11	AGO4	957.88	1.3086	0.206876	6.32553	2.52361e-10	6.30235e-09
ENSG00000183317.17	EPHA10	110.834	1.57631	0.30243	5.21215	1.86669e-07	2.49628e-06
ENSG00000116990.11	MYCL	77.957	1.06436	0.38425	2.76997	0.00560621	0.021452
ENSG00000117013.17	KCNQ4	67.4275	1.40881	0.416378	3.38347	0.000715749	0.00374292
ENSG00000243710.8	CFAP57	60.7205	1.18774	0.309416	3.83864	0.000123716	0.000821384
ENSG00000198520.12	ARMH1	813.51	2.2423	0.608022	3.68785	0.000226153	0.00137197
ENSG00000132781.20	MUTYH	49.5967	1.0253	0.417742	2.45439	0.0141125	0.0460002
ENSG00000070759.17	TESK2	211.318	1.11516	0.362159	3.07919	0.00207565	0.00927285
ENSG00000117480.16	FAAH	62.5676	2.18835	0.353083	6.19781	5.72529e-10	1.34654e-08
ENSG00000116157.6	GPX7	208.175	1.1122	0.324552	3.42687	0.000610571	0.0032543
ENSG00000132849.22	PATJ	252.664	1.28652	0.181806	7.07635	1.47995e-12	5.21675e-11
ENSG00000152763.17	DNAI4	86.5058	2.19474	0.451117	4.86512	1.14385e-06	1.29761e-05
ENSG00000117151.13	CTBS	130.186	1.10947	0.322546	3.43972	0.000582321	0.00312732
ENSG00000055732.13	MCOLN3	65.3023	1.11185	0.370987	2.99701	0.00272642	0.0116923
ENSG00000137944.18	KYAT3	388.75	1.0037	0.155077	6.47224	9.65593e-11	2.5948e-09
ENSG00000189195.15	BTBD8	97.4476	1.62509	0.285789	5.68631	1.29814e-08	2.21877e-07
ENSG00000181754.7	AMIGO1	146.367	1.12007	0.294691	3.80082	0.00014422	0.000940288
ENSG00000169418.10	NPR1	277.433	1.34221	0.218862	6.13269	8.64044e-10	1.97306e-08
ENSG00000163354.15	DCST2	16.9438	1.68502	0.667572	2.5241	0.0115995	0.0391873
ENSG00000132718.9	SYT11	135.798	1.32901	0.446277	2.978	0.00290139	0.0123305
ENSG00000160781.17	PAQR6	186.152	1.07482	0.295272	3.64008	0.000272554	0.00161668
ENSG00000173110.8	HSPA6	41.8571	4.13791	0.473648	8.73627	2.40943e-18	1.91333e-16
ENSG00000162782.16	TDRD5	41.0693	1.50126	0.390667	3.84281	0.000121635	0.000809086
ENSG00000135835.12	KIAA1614	33.4148	1.78669	0.678177	2.63454	0.00842508	0.0301796
ENSG00000116668.13	SWT1	102.701	1.51133	0.344246	4.39027	1.13208e-05	9.88997e-05
ENSG00000163395.17	IGFN1	253.608	1.4472	0.392214	3.68981	0.000224421	0.0013623
ENSG00000162894.12	FCMR	480.32	1.39705	0.406273	3.43869	0.000584528	0.00313679
ENSG00000196352.18	CD55	648.975	1.02147	0.168219	6.07225	1.26128e-09	2.76141e-08
ENSG00000143473.14	KCNH1	110.604	1.93435	0.246617	7.84354	4.3802e-15	2.26791e-13
ENSG00000162772.17	ATF3	1146.05	1.34928	0.327665	4.11788	3.82377e-05	0.000291526
ENSG00000143507.18	DUSP10	390.241	1.14148	0.279893	4.07825	4.53758e-05	0.000338284
ENSG00000154305.18	MIA3	2113.53	1.03704	0.135996	7.62555	2.42992e-14	1.1449e-12
ENSG00000143786.8	CNIH3	52.5482	1.28915	0.389444	3.31024	0.000932144	0.00466402
ENSG00000143816.8	WNT9A	91.5736	1.62951	0.52651	3.09493	0.00196861	0.00886752
ENSG00000181218.6	H2AC25	324.289	1.27575	0.26409	4.83072	1.36038e-06	1.52308e-05
ENSG00000116574.6	RHOU	160.764	1.94279	0.350067	5.54975	2.86073e-08	4.58463e-07
ENSG00000077522.15	ACTN2	172.908	1.4082	0.558349	2.52208	0.0116662	0.0393748
ENSG00000180287.17	PLD5	46.6955	1.48507	0.392749	3.78121	0.000156067	0.0010041
ENSG00000035115.22	SH3YL1	385.351	1.62953	0.215234	7.57098	3.70422e-14	1.66749e-12
ENSG00000118004.18	COLEC11	31.4134	1.52666	0.548845	2.78159	0.00540939	0.0208229
ENSG00000115738.10	ID2	269.907	2.90925	0.563227	5.16532	2.40024e-07	3.13562e-06
ENSG00000172059.11	KLF11	677.813	1.1237	0.260941	4.30635	1.65973e-05	0.000138736
ENSG00000205795.5	CYS1	69.317	2.29976	0.379011	6.06779	1.29683e-09	2.81979e-08
ENSG00000134324.12	LPIN1	1587.17	1.22288	0.11031	11.0859	1.46802e-28	3.24225e-26
ENSG00000118960.13	HS1BP3	810.599	1.05941	0.130549	8.11505	4.85592e-16	2.85994e-14
ENSG00000116016.14	EPAS1	510.237	1.4873	0.361868	4.11006	3.95558e-05	0.00030028
ENSG00000214595.13	EML6	155.675	1.06858	0.287439	3.7176	0.000201127	0.00124363
ENSG00000196975.16	ANXA4	651.544	1.48995	0.197939	7.52732	5.17939e-14	2.28071e-12
ENSG00000115423.19	DNAH6	16.3738	4.56351	1.60515	2.84305	0.00446846	0.0176726
ENSG00000168899.5	VAMP5	160.538	3.56315	1.0854	3.28281	0.00102777	0.00508665
ENSG00000168890.14	TMEM150A	239.518	1.51922	0.312872	4.8557	1.19959e-06	1.35109e-05
ENSG00000168887.11	C2orf68	931.374	1.04938	0.133005	7.88975	3.02784e-15	1.60897e-13
ENSG00000172086.9	KRCC1	368.185	2.03591	0.248947	8.1781	2.88359e-16	1.80352e-14
ENSG00000144115.18	THNSL2	42.7552	1.78963	0.426603	4.19507	2.7279e-05	0.000215533
ENSG00000274286.2	ADRA2B	9.01658	4.00567	1.5089	2.6547	0.0079378	0.0287106
ENSG00000188177.14	ZC3H6	235.705	1.91691	0.385898	4.96739	6.78592e-07	8.0469e-06
ENSG00000125637.16	PSD4	331.517	1.80541	0.465325	3.87989	0.000104504	0.000705905
ENSG00000125618.18	PAX8	620.26	1.2975	0.21346	6.07843	1.21364e-09	2.68044e-08
ENSG00000121988.18	ZRANB3	232.346	1.11305	0.191298	5.8184	5.94137e-09	1.09636e-07
ENSG00000144366.17	GULP1	126.066	1.02398	0.264814	3.8668	0.000110274	0.000739429
ENSG00000151687.15	ANKAR	42.1177	1.24263	0.496029	2.50516	0.0122397	0.0409585
ENSG00000155729.13	KCTD18	358.263	1.06155	0.228059	4.65471	3.24444e-06	3.29455e-05
ENSG00000163596.17	ICA1L	117.311	1.09749	0.392163	2.79856	0.00513311	0.0198894
ENSG00000138380.18	CARF	136.763	2.21054	0.321217	6.88178	5.91112e-12	1.89464e-10
ENSG00000116117.19	PARD3B	59.647	1.94678	0.527108	3.69332	0.000221347	0.00134794
ENSG00000078018.22	MAP2	63.3822	2.63793	0.807811	3.26553	0.00109259	0.00536057
ENSG00000135929.9	CYP27A1	11.8446	1.75349	0.715361	2.4512	0.0142381	0.0463722
ENSG00000171450.6	CDK5R2	69.8945	1.08049	0.318667	3.39065	0.000697264	0.00366524
ENSG00000135924.17	DNAJB2	1421.09	1.34035	0.136153	9.84446	7.24243e-23	9.30653e-21
ENSG00000188760.11	TMEM198	48.8984	1.32107	0.432589	3.05386	0.00225917	0.010001
ENSG00000124006.15	OBSL1	1486.87	1.20628	0.201677	5.98125	2.21438e-09	4.52317e-08
ENSG00000123999.5	INHA	6.9797	5.5321	1.701	3.25226	0.00114491	0.005567
ENSG00000114923.17	SLC4A3	118.872	1.4517	0.278229	5.21765	1.81203e-07	2.43008e-06
ENSG00000115009.13	CCL20	32.24	2.74148	0.76737	3.57257	0.000353492	0.00203445
ENSG00000178623.13	GPR35	54.3763	1.36544	0.448617	3.04366	0.0023372	0.0102981
ENSG00000134107.5	BHLHE40	2230.31	1.3789	0.531822	2.59278	0.00952025	0.0333586
ENSG00000196220.17	SRGAP3	199.387	1.53989	0.31228	4.93112	8.176e-07	9.59069e-06
ENSG00000206561.14	COLQ	88.4633	1.54289	0.371467	4.15352	3.27401e-05	0.000253718
ENSG00000114739.14	ACVR2B	477.474	1.11154	0.223145	4.98126	6.31725e-07	7.58016e-06
ENSG00000169964.8	TMEM42	212.366	1.37446	0.299735	4.58558	4.52731e-06	4.4189e-05
ENSG00000163818.20	LZTFL1	408.828	1.02751	0.203184	5.05703	4.25843e-07	5.32209e-06
ENSG00000164061.5	BSN	162.291	1.63341	0.265941	6.142	8.14872e-10	1.86984e-08
ENSG00000173531.16	MST1	75.3898	2.35562	0.428465	5.49782	3.84517e-08	5.97925e-07
ENSG00000114735.10	HEMK1	508.859	1.16501	0.18972	6.14071	8.2156e-10	1.87909e-08
ENSG00000114841.18	DNAH1	318.47	1.63394	0.198884	8.21555	2.11187e-16	1.36307e-14
ENSG00000187672.15	ERC2	56.424	1.07401	0.371357	2.89213	0.00382637	0.0155419
ENSG00000144730.19	IL17RD	101.049	1.65886	0.348184	4.76432	1.89488e-06	2.04459e-05
ENSG00000189283.10	FHIT	350.975	1.47239	0.227988	6.45818	1.05967e-10	2.82079e-09
ENSG00000144802.11	NFKBIZ	200.072	1.22079	0.248844	4.90584	9.30282e-07	1.07607e-05
ENSG00000130203.10	APOE	411.995	1.54429	0.330472	4.06679	4.64615e-05	0.000353636
ENSG00000163617.11	CCDC191	154.668	2.1767	0.322489	6.7497	1.48154e-11	4.51326e-10
ENSG00000185565.12	LSAMP	41.3559	1.14686	0.46922	2.44419	0.0145179	0.0471368
ENSG00000163884.4	KLF15	183.216	2.30206	0.393349	5.85246	4.8434e-09	9.07978e-08
ENSG00000114626.18	ABTB1	764.285	1.50254	0.143248	10.4891	9.69774e-26	1.78023e-23
ENSG00000091513.16	TF	28.3636	3.67738	1.20746	3.04554	0.00232261	0.0102434
ENSG00000196549.13	MME	6636.81	1.91702	0.104924	18.2705	1.42103e-74	5.02157e-71
ENSG00000180044.6	C3orf80	17.3393	1.3123	0.537725	2.44046	0.0146684	0.0475218
ENSG00000114796.16	KLHL24	1046.07	2.38155	0.154236	15.441	8.67825e-54	1.02223e-50
ENSG00000145198.15	VWA5B2	200.011	1.26017	0.506329	2.48883	0.0128165	0.0424565
ENSG00000119227.8	PIGZ	112.657	2.58369	0.601473	4.2956	1.74221e-05	0.000145201
ENSG00000127415.13	IDUA	592.712	1.88167	0.277613	6.77804	1.21814e-11	3.74314e-10
ENSG00000185818.8	NAT8L	656.208	1.27569	0.160552	7.94562	1.93215e-15	1.06268e-13
ENSG00000163995.21	ABLIM2	68.8287	1.53989	0.396896	3.87984	0.000104525	0.000705905
ENSG00000181982.20	CCDC149	87.5639	1.99025	0.346047	5.75139	8.85106e-09	1.57173e-07
ENSG00000163683.12	SMIM14	295.702	1.69932	0.200857	8.46035	2.66583e-17	1.91277e-15
ENSG00000170448.12	NFXL1	462.161	1.07438	0.164296	6.53934	6.17917e-11	1.73299e-09
ENSG00000169429.12	CXCL8	54.8963	2.17355	0.739214	2.94035	0.00327839	0.0136737
ENSG00000163749.18	CCDC158	31.3232	1.35111	0.520204	2.59728	0.00939663	0.0329991
ENSG00000138764.15	CCNG2	549.63	1.4059	0.337714	4.163	3.14094e-05	0.000245017
ENSG00000163322.14	ABRAXAS1	301.206	1.43358	0.242563	5.91012	3.41851e-09	6.66492e-08
ENSG00000138646.9	HERC5	944.889	1.16286	0.127248	9.13847	6.33402e-20	5.96876e-18
ENSG00000109323.11	MANBA	412.684	1.39363	0.285635	4.87907	1.06589e-06	1.21398e-05
ENSG00000164136.17	IL15	29.929	1.62047	0.643083	2.51984	0.0117408	0.0395793
ENSG00000052802.13	MSMO1	550.254	1.86691	0.145952	12.7912	1.83637e-37	8.65239e-35
ENSG00000164323.15	CFAP97	776.359	1.13086	0.160269	7.056	1.71364e-12	5.98083e-11
ENSG00000145476.16	CYP4V2	273.09	2.08795	0.386881	5.39688	6.78091e-08	1.00999e-06
ENSG00000112902.12	SEMA5A	21.6229	2.6438	0.650861	4.062	4.86542e-05	0.000360444
ENSG00000152582.14	SPEF2	185.234	1.32944	0.237556	5.59633	2.18932e-08	3.56933e-07
ENSG00000151876.13	FBXO4	161.093	1.09706	0.245783	4.46354	8.06147e-06	7.34207e-05
ENSG00000164171.11	ITGA2	132.324	1.32914	0.28963	4.5891	4.45158e-06	4.35756e-05
ENSG00000113448.20	PDE4D	310.856	1.04842	0.244184	4.29356	1.75828e-05	0.000146282
ENSG00000145700.10	ANKRD31	12.1781	2.1929	0.852014	2.57378	0.0100593	0.0349187
ENSG00000152409.9	JMY	668.331	1.56546	0.171046	9.15229	5.57406e-20	5.28788e-18
ENSG00000113296.14	THBS4	26.6819	1.58283	0.632659	2.50187	0.0123539	0.0412429
ENSG00000152380.10	FAM151B	22.3829	1.55807	0.6336	2.45908	0.0139295	0.0455141
ENSG00000175471.20	MCTP1	112.299	1.60858	0.495225	3.24819	0.00116143	0.00563377
ENSG00000173930.9	SLCO4C1	58.2337	1.16411	0.447222	2.60297	0.00924201	0.0325531
ENSG00000186952.15	TMEM232	17.3545	2.11604	0.69205	3.05764	0.00223088	0.00988819
ENSG00000113522.14	RAD50	185.127	1.18778	0.19492	6.09367	1.10348e-09	2.45247e-08
ENSG00000164615.6	CAMLG	950.978	1.28868	0.121315	10.6225	2.34114e-26	4.59611e-24
ENSG00000109929.10	SC5D	447.128	1.31342	0.190508	6.36938	1.89789e-10	3.8823e-09
ENSG00000152377.14	SPOCK1	476.203	1.37337	0.186127	7.37869	1.59858e-13	6.60698e-12
ENSG00000146021.15	KLHL3	144.334	1.2673	0.389129	3.25676	0.00112693	0.0054928
ENSG00000120738.8	EGR1	341.779	1.11218	0.344022	3.23286	0.00122558	0.00589438
ENSG00000146005.4	PSD2	9.18597	2.4584	0.907672	2.70847	0.00675952	0.0250711
ENSG00000055163.21	CYFIP2	7056.26	1.10686	0.22011	5.02865	4.93934e-07	6.08697e-06
ENSG00000221886.4	ZBED8	113.276	1.3378	0.273392	4.89333	9.91425e-07	1.13781e-05
ENSG00000164463.12	CREBRF	529.526	2.51495	0.240427	10.4604	1.31344e-25	2.35006e-23
ENSG00000175309.15	PHYKPL	898.626	1.14752	0.256129	4.48027	7.45494e-06	6.86934e-05
ENSG00000169131.13	ZNF354A	430.145	1.31927	0.154495	8.53927	1.35071e-17	1.00486e-15
ENSG00000198939.8	ZFP2	52.8386	2.43092	0.603927	4.02519	5.69296e-05	0.00041098
ENSG00000137265.16	IRF4	141.171	3.09064	0.917912	3.36704	0.000759801	0.00393751
ENSG00000112812.16	PRSS16	114.301	1.51634	0.338107	4.4848	7.29825e-06	6.7456e-05
ENSG00000124613.9	ZNF391	199.685	1.00237	0.211483	4.73974	2.13993e-06	2.276e-05
ENSG00000197279.5	ZNF165	85.2222	1.0514	0.263918	3.98382	6.78161e-05	0.000482184
ENSG00000204681.11	GABBR1	774.779	1.03792	0.115062	9.02049	1.87257e-19	1.6647e-17
ENSG00000204540.11	PSORS1C1	185.73	1.34012	0.195169	6.86648	6.58058e-12	2.10445e-10
ENSG00000213760.11	ATP6V1G2	81.19	1.2644	0.419686	3.01274	0.00258905	0.0112327
ENSG00000204498.11	NFKBIL1	973.636	1.08137	0.189807	5.6972	1.21793e-08	2.09689e-07
ENSG00000204248.12	COL11A2	162.721	1.08415	0.216805	5.0006	5.71532e-07	6.93442e-06
ENSG00000137193.14	PIM1	1987.55	1.71562	0.115345	14.8738	4.87851e-50	4.92555e-47
ENSG00000124602.10	UNC5CL	71.3385	1.9777	0.755783	2.61675	0.00887708	0.0314716
ENSG00000137218.10	FRS3	209.043	1.03331	0.222544	4.64317	3.43112e-06	3.45679e-05
ENSG00000137171.15	KLC4	595.52	1.17736	0.180099	6.53729	6.26426e-11	1.74991e-09
ENSG00000196284.17	SUPT3H	219.806	1.20467	0.19249	6.25835	3.89077e-10	9.369e-09
ENSG00000170915.9	PAQR8	295.445	1.7667	0.308465	5.72741	1.01976e-08	1.78617e-07
ENSG00000154079.6	SDHAF4	134.507	1.02414	0.273648	3.74254	0.000182169	0.00114647
ENSG00000065609.15	SNAP91	92.294	2.43798	0.337866	7.21581	5.36122e-13	2.01545e-11
ENSG00000146278.11	PNRC1	1819.15	1.63617	0.132396	12.3582	4.3996e-35	1.68077e-32
ENSG00000025039.15	RRAGD	1391.21	1.05449	0.169567	6.21871	5.01269e-10	1.18883e-08
ENSG00000155111.15	CDK19	999.813	1.0962	0.196129	5.58917	2.28153e-08	3.70684e-07
ENSG00000118507.19	AKAP7	110.07	1.03312	0.329362	3.13673	0.00170844	0.00782781
ENSG00000118503.17	TNFAIP3	5212.38	1.06992	0.373369	2.86557	0.00416259	0.0166633
ENSG00000112379.9	ARFGEF3	151.023	1.47069	0.328421	4.47805	7.53274e-06	6.93334e-05
ENSG00000112406.5	HECA	790.618	1.20918	0.127486	9.48478	2.42899e-21	2.7467e-19
ENSG00000164442.10	CITED2	4133.66	1.24741	0.0649687	19.2002	3.68792e-82	1.73763e-78
ENSG00000112425.16	EPM2A	180.205	1.55898	0.298359	5.22519	1.73978e-07	2.34355e-06
ENSG00000178199.14	ZC3H12D	275.193	1.79487	0.690595	2.59902	0.00934904	0.0328483
ENSG00000130340.17	SNX9	1607.17	1.2027	0.101148	11.8905	1.32594e-32	4.16492e-30
ENSG00000130023.16	ERMARD	354.451	1.73576	0.203139	8.54468	1.28897e-17	9.64e-16
ENSG00000198719.9	DLL1	191.783	1.4761	0.552586	2.67126	0.00755682	0.0275867
ENSG00000164849.10	GPR146	45.164	1.60517	0.450857	3.56026	0.000370481	0.00212014
ENSG00000146555.20	SDK1	517.944	1.14677	0.271838	4.21857	2.45855e-05	0.000196862
ENSG00000003147.19	ICA1	106.583	1.70683	0.408442	4.17889	2.92939e-05	0.000230295
ENSG00000048052.25	HDAC9	828.657	1.73668	0.128776	13.486	1.8905e-41	1.11343e-38
ENSG00000146592.17	CREB5	605.544	1.30842	0.29934	4.37103	1.23664e-05	0.000106911
ENSG00000180354.16	MTURN	210.047	1.09057	0.209464	5.2065	1.92433e-07	2.56368e-06
ENSG00000015520.15	NPC1L1	10.8871	4.67537	1.63768	2.85488	0.0043053	0.0171338
ENSG00000164742.16	ADCY1	506.101	1.33323	0.178481	7.46989	8.02635e-14	3.41724e-12
ENSG00000009950.16	MLXIPL	17.8983	1.88388	0.664411	2.83541	0.0045767	0.01803
ENSG00000165171.11	METTL27	223.495	1.99275	0.483068	4.1252	3.70412e-05	0.000283307
ENSG00000106665.16	CLIP2	5132.74	1.05285	0.101836	10.3387	4.71042e-25	8.11972e-23
ENSG00000187391.22	MAGI2	54.1651	1.64438	0.435342	3.77721	0.000158592	0.00101711
ENSG00000078487.18	ZCWPW1	362.909	1.58041	0.241212	6.55195	5.67904e-11	1.60868e-09
ENSG00000128564.8	VGF	326.75	1.15429	0.474768	2.43127	0.015046	0.0485434
ENSG00000189056.15	RELN	111.86	1.766	0.421232	4.19247	2.75933e-05	0.000217773
ENSG00000105856.14	HBP1	618.115	1.34355	0.260973	5.14824	2.62947e-07	3.42242e-06
ENSG00000128590.5	DNAJB9	202.009	1.89011	0.273716	6.90537	5.00719e-12	1.62332e-10
ENSG00000198839.10	ZNF277	232.998	1.39109	0.203012	6.85225	7.26987e-12	2.30403e-10
ENSG00000135253.16	KCP	22.0731	1.55523	0.587751	2.64607	0.00814324	0.029341
ENSG00000128604.21	IRF5	145.121	1.67923	0.551501	3.04483	0.00232815	0.0102646
ENSG00000221866.10	PLXNA4	42.7356	3.9494	1.60742	2.45698	0.0140112	0.0457176
ENSG00000006459.11	KDM7A	449.134	1.2521	0.204391	6.126	9.01166e-10	2.04791e-08
ENSG00000257335.8	MGAM	34.1831	2.7295	1.02169	2.67157	0.00754982	0.0275683
ENSG00000204947.9	ZNF425	192.819	1.74907	0.326446	5.35792	8.41867e-08	1.22174e-06
ENSG00000181444.13	ZNF467	397.674	1.12946	0.26785	4.21675	2.47846e-05	0.000198151
ENSG00000106479.11	ZNF862	437.059	1.96632	0.32164	6.1134	9.75297e-10	2.1987e-08
ENSG00000284691.1	ENSG00000284691	211.33	1.32317	0.309675	4.27277	1.93062e-05	0.000158659
ENSG00000186480.13	INSIG1	4128.35	2.34535	0.22625	10.3662	3.53316e-25	6.16559e-23
ENSG00000147364.17	FBXO25	218.003	1.51131	0.214492	7.04599	1.84149e-12	6.37977e-11
ENSG00000173281.5	PPP1R3B	603.459	1.05574	0.26383	4.00159	6.2917e-05	0.000450523
ENSG00000079459.13	FDFT1	5076.95	1.1479	0.114415	10.0328	1.09381e-23	1.51578e-21
ENSG00000154359.13	LONRF1	466.608	1.47796	0.20812	7.10144	1.23462e-12	4.44055e-11
ENSG00000158806.14	NPM2	31.0929	1.40627	0.420649	3.3431	0.00082847	0.00422668
ENSG00000275074.2	NUDT18	114.217	1.11654	0.304041	3.67235	0.000240332	0.00144865
ENSG00000159167.12	STC1	81.7713	1.43851	0.341388	4.2137	2.51226e-05	0.0002004
ENSG00000120915.14	EPHX2	54.0865	1.21394	0.399686	3.03723	0.00238762	0.010481
ENSG00000186918.14	ZNF395	576.812	1.21209	0.26513	4.5717	4.83782e-06	4.69017e-05
ENSG00000147535.17	PLPP5	528.452	1.26268	0.160915	7.84688	4.26521e-15	2.2165e-13
ENSG00000176209.12	SMIM19	252.774	1.42446	0.223008	6.38749	1.68626e-10	4.34157e-09
ENSG00000120925.16	RNF170	359.819	1.03254	0.186206	5.54517	2.93676e-08	4.67995e-07
ENSG00000165102.15	HGSNAT	650.342	1.23871	0.257119	4.81767	1.45247e-06	1.60899e-05
ENSG00000019549.13	SNAI2	272.067	1.22895	0.419453	2.92988	0.00339096	0.0140767
ENSG00000164949.8	GEM	327.893	1.55307	0.209854	7.40073	1.35437e-13	5.6472e-12
ENSG00000164938.14	TP53INP1	323.506	1.60633	0.426973	3.76214	0.000168468	0.00107169
ENSG00000104361.10	NIPAL2	47.5373	1.41536	0.552741	2.56061	0.0104488	0.0359791
ENSG00000156804.7	FBXO32	195.978	3.05518	0.326791	9.34903	8.84517e-21	8.99471e-19
ENSG00000180938.6	ZNF572	92.5749	1.07541	0.280115	3.83917	0.00012345	0.000820004
ENSG00000104549.12	SQLE	2777.42	1.56674	0.0998951	15.6839	1.95046e-55	2.50634e-52
ENSG00000131773.15	KHDRBS3	656.072	1.26695	0.336529	3.76475	0.000166718	0.00106103
ENSG00000184489.13	PTP4A3	1379.52	1.47011	0.131874	11.1478	7.34007e-29	1.70085e-26
ENSG00000171045.16	TSNARE1	318.968	1.33779	0.152757	8.75766	1.99346e-18	1.59196e-16
ENSG00000158106.14	RHPN1	1584.02	1.16018	0.150715	7.69786	1.3836e-14	6.76718e-13
ENSG00000181085.15	MAPK15	57.296	1.1662	0.319317	3.65218	0.000260026	0.00155149
ENSG00000185189.18	NRBP2	902.159	1.24158	0.111207	11.1646	6.07569e-29	1.45559e-26
ENSG00000178814.17	OPLAH	602.363	1.31053	0.196392	6.673	2.50627e-11	7.45813e-10
ENSG00000179698.14	WDR97	60.4003	1.25337	0.35641	3.51666	0.000437012	0.0024406
ENSG00000179832.18	MROH1	1484.55	1.37325	0.120647	11.3824	5.11761e-30	1.36486e-27
ENSG00000260428.3	SCX	59.258	1.90153	0.374213	5.0814	3.7466e-07	4.71159e-06
ENSG00000167702.13	KIFC2	1862.98	1.11261	0.131969	8.43085	3.43154e-17	2.41317e-15
ENSG00000197363.11	ZNF517	148.745	1.59058	0.238695	6.66364	2.67121e-11	7.91564e-10
ENSG00000153714.6	LURAP1L	86.3962	3.14612	0.436327	7.21048	5.57552e-13	2.09045e-11
ENSG00000107295.10	SH3GL2	24.8917	1.24314	0.499872	2.48692	0.0128854	0.0426645
ENSG00000122733.12	PHF24	92.5571	1.74901	0.295196	5.9249	3.12483e-09	6.12613e-08
ENSG00000137101.14	CD72	471.975	1.81907	0.526655	3.454	0.000552332	0.00298213
ENSG00000122741.16	DCAF10	710.991	1.1208	0.131463	8.52557	1.52057e-17	1.11944e-15
ENSG00000274349.5	ZNF658	48.5066	1.38821	0.366718	3.78549	0.000153406	0.000991036
ENSG00000106733.21	NMRK1	51.2934	1.08053	0.34351	3.14557	0.00165762	0.00764454
ENSG00000148057.16	IDNK	75.5584	1.98143	0.437474	4.52925	5.91939e-06	5.61171e-05
ENSG00000165113.13	GKAP1	151.285	1.42189	0.285108	4.9872	6.12605e-07	7.38838e-06
ENSG00000148225.16	WDR31	184.535	1.16143	0.370336	3.13616	0.00171176	0.00784047
ENSG00000106804.10	C5	174.862	2.05924	0.282621	7.28623	3.18752e-13	1.24808e-11
ENSG00000196814.15	MVB12B	299.035	1.68987	0.387032	4.36623	1.26412e-05	0.000108953
ENSG00000136895.19	GARNL3	172.798	1.08339	0.232552	4.6587	3.18214e-06	3.2406e-05
ENSG00000130707.18	ASS1	2213.57	1.29235	0.126868	10.1866	2.27684e-24	3.5366e-22
ENSG00000196358.12	NTNG2	406.643	1.48279	0.401552	3.69265	0.000221926	0.00135038
ENSG00000160323.19	ADAMTS13	185.941	1.74102	0.210006	8.29036	1.12907e-16	7.41194e-15
ENSG00000184925.12	LCN12	14.7483	2.85848	0.838296	3.40987	0.000649937	0.00343691
ENSG00000107281.10	NPDC1	963.599	1.1162	0.106507	10.48	1.06719e-25	1.93394e-23
ENSG00000187609.16	EXD3	455.811	1.71808	0.220609	7.78789	6.81382e-15	3.43976e-13
ENSG00000188747.9	NOXA1	74.1989	2.24171	0.415561	5.39441	6.87496e-08	1.02292e-06
ENSG00000067064.13	IDI1	2038.05	1.04274	0.145302	7.17637	7.15841e-13	2.64188e-11
ENSG00000196372.13	ASB13	394.769	1.68033	0.206586	8.13377	4.1613e-16	2.47143e-14
ENSG00000123240.17	OPTN	2934.09	1.39257	0.30103	4.626	3.72792e-06	3.71871e-05
ENSG00000185267.10	CDNF	19.8043	1.43554	0.591412	2.4273	0.0152115	0.0489673
ENSG00000165312.7	OTUD1	293.372	1.51551	0.247879	6.11392	9.72125e-10	2.19505e-08
ENSG00000175395.16	ZNF25	111.999	1.22662	0.246758	4.97095	6.66251e-07	7.92941e-06
ENSG00000196693.15	ZNF33B	940.209	1.57439	0.130984	12.0197	2.79936e-33	9.65098e-31
ENSG00000172661.20	WASHC2C	2145.64	1.11339	0.0924036	12.0492	1.95894e-33	6.92242e-31
ENSG00000128805.15	ARHGAP22	130.013	1.13258	0.232701	4.8671	1.13245e-06	1.28572e-05
ENSG00000197444.10	OGDHL	63.224	1.0808	0.433734	2.49185	0.0127079	0.0421894
ENSG00000099290.17	WASHC2A	1716.89	1.0255	0.0862255	11.8932	1.28421e-32	4.12554e-30
ENSG00000185532.20	PRKG1	31.6724	1.31795	0.486081	2.71137	0.00670057	0.0248851
ENSG00000165449.12	SLC16A9	47.9755	1.89299	0.536147	3.53074	0.0004144	0.00233368
ENSG00000107731.12	UNC5B	296.95	1.62275	0.463121	3.50394	0.000458421	0.00254608
ENSG00000138286.15	FAM149B1	244.423	1.3212	0.218708	6.0409	1.53258e-09	3.28227e-08
ENSG00000187122.17	SLIT1	29.222	1.17411	0.440275	2.66677	0.00765834	0.0278884
ENSG00000165879.9	FRAT1	180.016	1.71769	0.224908	7.63729	2.21844e-14	1.05938e-12
ENSG00000107521.21	HPS1	318.806	1.02096	0.16757	6.09273	1.11001e-09	2.46311e-08
ENSG00000099194.6	SCD	14715.7	1.83426	0.0673747	27.2248	3.3024e-163	4.66795e-159
ENSG00000075826.17	SEC31B	544.837	1.73118	0.162959	10.6235	2.31824e-26	4.59611e-24
ENSG00000107829.15	FBXW4	476.779	1.18969	0.205566	5.7874	7.14838e-09	1.29045e-07
ENSG00000119950.21	MXI1	587.563	1.55846	0.168545	9.24658	2.31791e-20	2.32366e-18
ENSG00000150593.18	PDCD4	916.822	1.09667	0.174786	6.27438	3.51035e-10	8.52556e-09
ENSG00000237489.5	C10orf143	63.8474	1.36767	0.409904	3.33655	0.000848248	0.00431139
ENSG00000148814.18	LRRC27	204.665	1.08825	0.196453	5.5395	3.03333e-08	4.81754e-07
ENSG00000214279.13	SCART1	646.007	1.93193	0.320581	6.02633	1.67722e-09	3.54372e-08
ENSG00000130649.10	CYP2E1	66.9285	2.64196	0.605697	4.36185	1.28968e-05	0.000110886
ENSG00000174885.13	NLRP6	28.0419	5.36056	1.55704	3.44279	0.000575755	0.00309441
ENSG00000142102.16	PGGHG	1614.79	1.24792	0.122281	10.2053	1.87803e-24	2.98268e-22
ENSG00000161328.11	LRRC56	110.724	1.14541	0.268173	4.27116	1.94463e-05	0.000159532
ENSG00000129757.15	CDKN1C	252.965	1.43219	0.538837	2.65793	0.00786232	0.0284813
ENSG00000110628.16	SLC22A18	222.814	1.44144	0.242645	5.94052	2.84126e-09	5.64855e-08
ENSG00000179532.13	DNHD1	546.768	1.52354	0.297746	5.11692	3.10571e-07	3.95845e-06
ENSG00000166436.18	TRIM66	1002.56	1.23156	0.476351	2.5854	0.0097265	0.0339551
ENSG00000187486.7	KCNJ11	97.179	1.2508	0.348499	3.58911	0.00033181	0.00191983
ENSG00000110455.14	ACCS	753.235	1.46146	0.206142	7.08956	1.34538e-12	4.82591e-11
ENSG00000110031.13	LPXN	142.162	1.07207	0.290553	3.68976	0.000224464	0.0013623
ENSG00000162148.11	PPP1R32	54.9249	2.05898	0.471458	4.36726	1.25814e-05	0.00010857
ENSG00000174080.12	CTSF	322.014	1.86204	0.393946	4.72662	2.28286e-06	2.40448e-05
ENSG00000172893.18	DHCR7	3247.28	1.25361	0.0813526	15.4096	1.41059e-53	1.53375e-50
ENSG00000168010.11	ATG16L2	711.304	1.34241	0.130502	10.2865	8.10679e-25	1.31712e-22
ENSG00000149256.16	TENM4	2974.81	1.67832	0.380986	4.4052	1.05687e-05	9.28457e-05
ENSG00000134627.12	PIWIL4	57.6646	2.18812	0.462793	4.72808	2.26649e-06	2.38903e-05
ENSG00000137720.8	C11orf1	285.062	1.10477	0.211656	5.21962	1.7929e-07	2.40671e-06
ENSG00000150782.12	IL18	1329.26	1.34844	0.252462	5.34118	9.23458e-08	1.32519e-06
ENSG00000149292.17	TTC12	136.988	1.60116	0.224096	7.14497	9.00172e-13	3.27094e-11
ENSG00000154114.13	TBCEL	247.667	1.00276	0.210497	4.76374	1.90035e-06	2.04893e-05
ENSG00000109927.11	TECTA	32.1962	2.1701	0.8505	2.55155	0.0107243	0.0367755
ENSG00000110013.13	SIAE	183.361	1.03427	0.225202	4.59261	4.37732e-06	4.29378e-05
ENSG00000111254.8	AKAP3	36.6265	1.24036	0.510146	2.43137	0.0150417	0.0485434
ENSG00000111653.20	ING4	519.615	1.23707	0.145179	8.52102	1.58161e-17	1.15834e-15
ENSG00000139178.12	C1RL	330.704	1.19394	0.190036	6.28272	3.32702e-10	8.15034e-09
ENSG00000197837.4	H4C16	45.9984	1.94274	0.551819	3.52061	0.000430558	0.00241027
ENSG00000123095.6	BHLHE41	155.755	1.74018	0.457278	3.80553	0.0001415	0.000924265
ENSG00000139160.13	ETFBKMT	21.2573	2.2627	0.593552	3.81214	0.000137769	0.000902814
ENSG00000151743.11	AMN1	60.7272	1.33213	0.341087	3.90554	9.40148e-05	0.000643535
ENSG00000167528.13	ZNF641	340.211	1.10981	0.211651	5.24357	1.57498e-07	2.15304e-06
ENSG00000139636.16	LMBR1L	390.316	1.02874	0.242677	4.23914	2.24381e-05	0.000181029
ENSG00000116133.13	DHCR24	4560.76	1.4264	0.130622	11.6856	1.5105e-31	2.80933e-29
ENSG00000110844.14	PRPF40B	355.747	1.3703	0.250646	5.46708	4.575e-08	7.05208e-07
ENSG00000184271.18	POU6F1	113.5	1.13647	0.360383	3.15349	0.0016133	0.00746694
ENSG00000012822.16	CALCOCO1	1922.28	1.24144	0.123728	10.0336	1.08448e-23	1.51578e-21
ENSG00000135473.16	PAN2	1239.93	1.50451	0.174243	8.63454	5.89635e-18	4.52962e-16
ENSG00000179912.21	R3HDM2	639.155	1.04402	0.155813	6.70047	2.0775e-11	6.23469e-10
ENSG00000175197.13	DDIT3	909.77	2.01011	0.325109	6.18288	6.29427e-10	1.46809e-08
ENSG00000135452.10	TSPAN31	296.778	1.1301	0.239894	4.71083	2.46714e-06	2.58128e-05
ENSG00000149948.14	HMGA2	1953.03	1.03009	0.414758	2.4836	0.0130061	0.0430239
ENSG00000127329.16	PTPRB	256.613	1.51559	0.484968	3.12514	0.00177722	0.00809572
ENSG00000153233.13	PTPRR	76.6483	1.22124	0.471739	2.5888	0.0096312	0.0336973
ENSG00000121749.16	TBC1D15	880.773	1.06692	0.150573	7.08575	1.38291e-12	4.93622e-11
ENSG00000166046.11	TCP11L2	159.515	2.77543	0.307768	9.01792	1.91688e-19	1.69344e-17
ENSG00000198855.7	FICD	221.334	1.13503	0.197694	5.74135	9.39242e-09	1.64922e-07
ENSG00000139428.12	MMAB	525.554	1.01431	0.130025	7.80092	6.14598e-15	3.13622e-13
ENSG00000198270.13	TMEM116	296.128	1.00296	0.188532	5.31985	1.03851e-07	1.47087e-06
ENSG00000135116.9	HRK	432.476	2.78481	0.281213	9.90284	4.04616e-23	5.24701e-21
ENSG00000174989.13	FBXW8	845.349	1.28892	0.122538	10.5185	7.09728e-26	1.3376e-23
ENSG00000188026.13	RILPL1	527.398	1.00325	0.138383	7.24978	4.17462e-13	1.59482e-11
ENSG00000119242.9	CCDC92	940.769	1.41601	0.141173	10.0304	1.12104e-23	1.53844e-21
ENSG00000165475.15	CRYL1	121.738	1.34128	0.383972	3.49316	0.000477346	0.00264288
ENSG00000122025.15	FLT3	681.027	1.00997	0.316393	3.19214	0.00141222	0.00665168
ENSG00000139597.18	N4BP2L1	230.348	1.7091	0.525308	3.25352	0.00113985	0.00554812
ENSG00000179630.11	LACC1	77.8843	1.25535	0.384146	3.26791	0.00108346	0.00531948
ENSG00000102796.12	DHRS12	27.2676	2.17996	0.501562	4.34634	1.38431e-05	0.000118231
ENSG00000125246.16	CLYBL	95.8858	1.13819	0.308182	3.69322	0.00022143	0.00134794
ENSG00000134864.11	GGACT	56.5738	1.1156	0.429744	2.59596	0.00943269	0.0331093
ENSG00000185950.9	IRS2	3412.84	1.09017	0.121279	8.98893	2.49658e-19	2.16498e-17
ENSG00000183087.15	GAS6	2299.89	1.10547	0.215194	5.13711	2.79e-07	3.59823e-06
ENSG00000213983.12	AP1G2	2124.71	1.01853	0.134892	7.5507	4.32941e-14	1.93048e-12
ENSG00000179476.8	C14orf28	71.9995	1.35744	0.342817	3.95966	7.50559e-05	0.00052677
ENSG00000165516.11	KLHDC2	642.29	1.06875	0.247416	4.31964	1.56287e-05	0.000131261
ENSG00000139946.11	PELI2	1301.98	1.76909	0.296527	5.96603	2.43098e-09	4.91586e-08
ENSG00000165617.16	DACT1	139.008	1.4563	0.451435	3.22593	0.00125564	0.00601235
ENSG00000054690.14	PLEKHH1	95.2744	1.09214	0.38117	2.86522	0.00416714	0.0166768
ENSG00000140043.12	PTGR2	67.5386	1.30333	0.437152	2.98141	0.00286924	0.0122196
ENSG00000119636.16	BBOF1	67.642	1.06703	0.353242	3.02067	0.00252216	0.0109864
ENSG00000170345.10	FOS	52.3279	1.32279	0.381544	3.46693	0.000526431	0.00286417
ENSG00000133958.14	UNC79	332.205	1.72812	0.462099	3.73972	0.000184222	0.0011563
ENSG00000185567.7	AHNAK2	6508.53	1.28209	0.194153	6.6035	4.01556e-11	1.16311e-09
ENSG00000179364.15	PACS2	1556.57	1.03951	0.129395	8.03367	9.46021e-16	5.43578e-14
ENSG00000186399.11	GOLGA8R	5.03442	4.94654	1.96826	2.51315	0.0119658	0.0402323
ENSG00000169926.11	KLF13	2920.25	1.07272	0.17493	6.13228	8.66311e-10	1.97505e-08
ENSG00000134146.12	DPH6	118.175	1.08668	0.293398	3.70379	0.000212403	0.00129914
ENSG00000104081.14	BMF	252.385	2.72753	0.464739	5.86894	4.38583e-09	8.33248e-08
ENSG00000168970.22	JMJD7-PLA2G4B	39.4876	2.44483	0.839617	2.91184	0.00359303	0.0147681
ENSG00000104133.16	SPG11	1126.14	1.28123	0.137261	9.3343	1.01658e-20	1.02638e-18
ENSG00000140254.13	DUOXA1	9.18388	4.53229	1.72739	2.62378	0.00869607	0.0309464
ENSG00000166262.16	FAM227B	46.3282	1.36321	0.496055	2.7481	0.00599421	0.022691
ENSG00000128872.10	TMOD2	193.584	1.22099	0.329012	3.71109	0.000206366	0.00127102
ENSG00000103742.12	IGDCC4	302.687	1.27047	0.23703	5.35995	8.32428e-08	1.21178e-06
ENSG00000103599.20	IQCH	39.8656	1.45963	0.458103	3.18624	0.00144135	0.00676633
ENSG00000188779.12	SKOR1	36.8983	1.46211	0.551282	2.65221	0.0079968	0.0288796
ENSG00000103647.13	CORO2B	221.108	1.45036	0.266291	5.44652	5.1364e-08	7.84049e-07
ENSG00000137817.17	PARP6	1255.63	1.25147	0.167026	7.49267	6.7485e-14	2.91713e-12
ENSG00000140398.14	NEIL1	433.434	1.43811	0.313668	4.58483	4.54351e-06	4.42914e-05
ENSG00000140400.18	MAN2C1	1214.29	1.24418	0.0899644	13.8297	1.68738e-43	1.25532e-40
ENSG00000169783.13	LINGO1	79.3853	1.93571	0.310068	6.24287	4.29608e-10	1.02924e-08
ENSG00000140598.16	EFL1	825.094	1.01496	0.0972436	10.4373	1.67488e-25	2.95931e-23
ENSG00000214575.10	CPEB1	160.919	1.14582	0.231575	4.94793	7.50081e-07	8.82797e-06
ENSG00000136383.7	ALPK3	27.2526	2.08991	0.564497	3.70225	0.000213694	0.00130591
ENSG00000172183.16	ISG20	148.862	1.15502	0.313513	3.68412	0.000229495	0.00138911
ENSG00000140519.14	RHCG	44.2629	2.68482	0.508602	5.27882	1.30015e-07	1.80529e-06
ENSG00000154237.13	LRRK1	781.155	1.07667	0.232889	4.62308	3.78089e-06	3.7628e-05
ENSG00000162004.19	CCDC78	118.51	1.54847	0.406939	3.80516	0.000141711	0.000925212
ENSG00000196557.13	CACNA1H	777.955	1.40299	0.121591	11.5385	8.43402e-31	2.43296e-28
ENSG00000197599.13	CCDC154	63.4153	1.62099	0.568877	2.84945	0.00437952	0.0173792
ENSG00000103249.19	CLCN7	4295.85	1.20091	0.0874519	13.7323	6.50708e-43	4.59888e-40
ENSG00000162032.16	SPSB3	1060.78	1.16201	0.178896	6.49546	8.27786e-11	2.26759e-09
ENSG00000167972.14	ABCA3	3332.4	1.13882	0.144908	7.85892	3.87472e-15	2.05128e-13
ENSG00000162066.16	AMDHD2	831.79	1.23234	0.139023	8.86426	7.70105e-19	6.29215e-17
ENSG00000213937.4	CLDN9	22.1133	2.70718	0.713451	3.79449	0.000147947	0.000961926
ENSG00000205832.8	C16orf96	36.7354	2.57491	0.544457	4.72932	2.25277e-06	2.37634e-05
ENSG00000188897.10	ENSG00000188897	102.372	3.24231	1.10384	2.9373	0.00331089	0.0137929
ENSG00000234719.9	NPIPB2	77.7153	1.88185	0.423117	4.44759	8.68376e-06	7.84814e-05
ENSG00000198156.11	NPIPB6	42.5862	4.36442	1.58277	2.75745	0.00582547	0.022177
ENSG00000090238.12	YPEL3	711.485	1.44158	0.221007	6.52278	6.90166e-11	1.91284e-09
ENSG00000150281.7	CTF1	69.3787	1.25225	0.372967	3.35753	0.000786432	0.00404962
ENSG00000175938.7	ORAI3	194.003	1.64545	0.305613	5.38409	7.28126e-08	1.07658e-06
ENSG00000099365.11	STX1B	136.23	2.06785	0.628089	3.29228	0.000993774	0.0049357
ENSG00000140688.17	RUSF1	1696.9	1.59782	0.0918674	17.3927	9.37522e-68	1.89312e-64
ENSG00000103479.17	RBL2	1485.89	1.06394	0.0808134	13.1654	1.38828e-39	7.2679e-37
ENSG00000198417.7	MT1F	80.0601	1.37299	0.465156	2.95168	0.00316051	0.0132603
ENSG00000103021.10	CCDC113	202.515	1.10973	0.186412	5.95307	2.63154e-09	5.2646e-08
ENSG00000166546.15	BEAN1	37.9403	2.29995	0.668123	3.44241	0.000576557	0.00309754
ENSG00000102878.18	HSF4	267.924	1.27882	0.19863	6.43821	1.2089e-10	3.19397e-09
ENSG00000168676.11	KCTD19	76.5356	1.32469	0.359563	3.68418	0.000229444	0.00138911
ENSG00000159708.18	LRRC36	23.2649	1.36366	0.538889	2.53051	0.0113896	0.0386644
ENSG00000159714.12	ZDHHC1	137.788	1.43873	0.25268	5.69389	1.24174e-08	2.1301e-07
ENSG00000172137.19	CALB2	85.9901	1.44377	0.280689	5.14364	2.69461e-07	3.49114e-06
ENSG00000157429.16	ZNF19	47.2644	1.16091	0.351996	3.29809	0.000973464	0.00484163
ENSG00000140876.11	NUDT7	60.5735	1.34868	0.54374	2.48038	0.0131241	0.0433332
ENSG00000178773.15	CPNE7	1471.28	1.24754	0.14782	8.4396	3.1843e-17	2.2505e-15
ENSG00000075399.14	VPS9D1	207.629	1.58054	0.258809	6.10696	1.01546e-09	2.279e-08
ENSG00000204991.11	SPIRE2	460.589	1.05395	0.176527	5.9705	2.36529e-09	4.79675e-08
ENSG00000277200.2	CCDC92B	117.622	1.72815	0.454973	3.79835	0.000145663	0.000948821
ENSG00000167723.15	TRPV3	55.1538	1.46637	0.41622	3.52306	0.000426587	0.00239278
ENSG00000108556.10	CHRNE	32.7608	1.86213	0.496719	3.74886	0.000177639	0.00112055
ENSG00000174327.7	SLC16A13	208.439	1.20653	0.194878	6.19121	5.97052e-10	1.39493e-08
ENSG00000141505.12	ASGR1	46.7444	1.29394	0.431977	2.99538	0.00274103	0.0117443
ENSG00000179477.11	ALOX12B	17.7487	2.00003	0.821453	2.43474	0.0149023	0.0481583
ENSG00000179111.9	HES7	82.6335	2.7709	0.898127	3.0852	0.00203415	0.00911609
ENSG00000178971.17	CTC1	1105.46	1.05354	0.112375	9.37524	6.90163e-21	7.17313e-19
ENSG00000170222.12	ADPRM	88.8838	2.39147	0.383723	6.23227	4.59723e-10	1.09582e-08
ENSG00000214941.8	ZSWIM7	285.622	1.05174	0.180858	5.81528	6.05307e-09	1.11406e-07
ENSG00000197566.10	ZNF624	138.555	1.51495	0.270323	5.60425	2.09164e-08	3.42588e-07
ENSG00000128482.16	RNF112	12.7816	2.12872	0.818852	2.59964	0.00933205	0.0328212
ENSG00000083290.20	ULK2	177.89	1.52416	0.549157	2.77546	0.00551243	0.0211619
ENSG00000274180.1	NATD1	554.604	1.6564	0.276349	5.99388	2.04898e-09	4.22711e-08
ENSG00000232859.10	LYRM9	39.037	2.3786	0.628622	3.78383	0.000154432	0.000995395
ENSG00000179761.12	PIPOX	45.8907	2.95065	0.76394	3.86242	0.00011227	0.000752104
ENSG00000132141.14	CCT6B	39.3972	1.81175	0.732481	2.47344	0.013382	0.0440405
ENSG00000274512.6	TBC1D3L	62.1589	1.56157	0.346354	4.5086	6.52564e-06	6.12076e-05
ENSG00000277363.5	SRCIN1	288.918	1.18591	0.208096	5.69887	1.20601e-08	2.08144e-07
ENSG00000161395.14	PGAP3	188.893	1.19628	0.233901	5.11449	3.14584e-07	3.99878e-06
ENSG00000126368.6	NR1D1	649.072	1.03839	0.334473	3.10457	0.00190557	0.00861376
ENSG00000187595.18	ZNF385C	40.3462	3.2889	0.939666	3.50007	0.000465128	0.00257928
ENSG00000267221.3	C17orf113	47.8034	1.80518	0.508017	3.55338	0.000380316	0.0021694
ENSG00000188554.15	NBR1	2025.6	1.10596	0.1203	9.19334	3.80817e-20	3.73809e-18
ENSG00000108840.16	HDAC5	3039.56	1.24299	0.13533	9.18489	4.11955e-20	4.01585e-18
ENSG00000181513.15	ACBD4	342.809	1.44044	0.350803	4.10611	4.02374e-05	0.000304636
ENSG00000120068.7	HOXB8	205.76	1.3711	0.351828	3.89707	9.7362e-05	0.000663234
ENSG00000136444.10	RSAD1	750.431	1.05362	0.186871	5.63819	1.71843e-08	2.86031e-07
ENSG00000136449.16	MYCBPAP	39.1785	3.21146	0.779248	4.12123	3.76856e-05	0.000287783
ENSG00000175155.11	YPEL2	371.848	1.4753	0.206889	7.13091	9.97059e-13	3.60446e-11
ENSG00000141376.23	BCAS3	742.208	1.09343	0.212342	5.14935	2.61384e-07	3.40522e-06
ENSG00000176809.11	LRRC37A3	88.0674	1.429	0.445629	3.2067	0.00134269	0.00638068
ENSG00000070540.13	WIPI1	365.859	2.02382	0.323259	6.26067	3.83324e-10	9.26202e-09
ENSG00000167861.16	HID1	112.026	2.92058	0.646861	4.515	6.33175e-06	5.95471e-05
ENSG00000266714.11	MYO15B	1449.99	2.08276	0.132027	15.7753	4.60214e-56	6.50512e-53
ENSG00000185262.9	UBALD2	2564.75	1.1788	0.103484	11.3911	4.63002e-30	1.25856e-27
ENSG00000129667.13	RHBDF2	952.549	1.09302	0.104006	10.5092	7.83492e-26	1.45719e-23
ENSG00000141524.19	TMC6	1182.2	1.1012	0.202038	5.45047	5.02375e-08	7.69347e-07
ENSG00000169733.12	RFNG	710.955	1.04198	0.23067	4.51721	6.26596e-06	5.90069e-05
ENSG00000167363.14	FN3K	163.546	1.04699	0.213236	4.91003	9.1064e-07	1.05594e-05
ENSG00000178127.13	NDUFV2	30.1696	1.36129	0.523053	2.60259	0.00925218	0.0325808
ENSG00000141391.14	PRELID3A	202.631	1.11955	0.192345	5.82054	5.86591e-09	1.08385e-07
ENSG00000180777.15	ANKRD30B	24.1418	4.2879	1.16559	3.67875	0.00023438	0.00141519
ENSG00000186496.12	ZNF396	16.5081	2.24398	0.772739	2.90393	0.00368505	0.0150762
ENSG00000134775.16	FHOD3	390.306	1.40288	0.242927	5.7749	7.69974e-09	1.38468e-07
ENSG00000101670.12	LIPG	8.14262	3.12392	1.16543	2.68048	0.00735167	0.0269561
ENSG00000101751.11	POLI	196.156	1.30688	0.23688	5.51708	3.4468e-08	5.41662e-07
ENSG00000150636.17	CCDC102B	32.4065	2.36726	0.626398	3.77916	0.000157361	0.00101138
ENSG00000141665.13	FBXO15	12.2994	3.0881	1.23839	2.49365	0.0126438	0.042042
ENSG00000197971.16	MBP	653.987	1.92087	0.767472	2.50286	0.0123195	0.0411473
ENSG00000129946.11	SHC2	28.6935	3.27668	0.881695	3.71634	0.000202131	0.00124874
ENSG00000064687.13	ABCA7	1304.22	1.0146	0.204107	4.9709	6.6644e-07	7.92941e-06
ENSG00000115257.15	PCSK4	395.628	1.51219	0.190464	7.93952	2.02962e-15	1.10767e-13
ENSG00000172006.12	ZNF554	158.946	1.1945	0.304045	3.9287	8.54054e-05	0.000591767
ENSG00000161082.13	CELF5	432.031	1.20823	0.308537	3.916	9.00321e-05	0.000619272
ENSG00000187650.4	VMAC	88.4282	2.00728	0.48205	4.16406	3.12642e-05	0.000244102
ENSG00000125730.18	C3	239.693	1.07766	0.340763	3.1625	0.00156423	0.00726361
ENSG00000076826.10	CAMSAP3	129.368	1.54054	0.250154	6.15835	7.35087e-10	1.69102e-08
ENSG00000174788.10	PCP2	6.33922	4.36156	1.72381	2.53018	0.0114004	0.0386693
ENSG00000183248.12	PRR36	1619.34	1.48276	0.116719	12.7036	5.64363e-37	2.41736e-34
ENSG00000142303.14	ADAMTS10	370.472	1.13775	0.29027	3.91964	8.86812e-05	0.000610872
ENSG00000214212.9	C19orf38	155.629	1.7602	0.225636	7.80107	6.13864e-15	3.13622e-13
ENSG00000187266.14	EPOR	643.948	1.0526	0.185719	5.6677	1.44729e-08	2.44999e-07
ENSG00000205517.13	RGL3	49.2858	1.24839	0.355021	3.51638	0.000437472	0.00244221
ENSG00000160961.12	ZNF333	287.979	1.83841	0.190737	9.63844	5.50194e-22	6.647e-20
ENSG00000167483.19	NIBAN3	588.526	2.58226	0.935531	2.76021	0.00577651	0.0220261
ENSG00000130518.18	IQCN	145.05	3.69347	0.91225	4.04874	5.14933e-05	0.000377912
ENSG00000130522.6	JUND	2610.43	1.01739	0.181254	5.61308	1.9876e-08	3.26683e-07
ENSG00000130513.7	GDF15	383.925	2.0344	0.681434	2.98546	0.00283148	0.0120697
ENSG00000105662.16	CRTC1	892.986	1.18185	0.117373	10.0692	7.55906e-24	1.07927e-21
ENSG00000223802.9	CERS1	131.845	1.03649	0.203146	5.10222	3.35687e-07	4.25173e-06
ENSG00000173809.18	TDRD12	3490.1	3.19331	0.879649	3.63021	0.00028319	0.00167275
ENSG00000089351.15	GRAMD1A	3584.69	1.40379	0.106186	13.2201	6.72149e-40	3.65417e-37
ENSG00000161277.11	THAP8	306.742	1.08496	0.175787	6.17202	6.74231e-10	1.55978e-08
ENSG00000180479.14	ZNF571	70.6355	1.10155	0.391359	2.81468	0.0048826	0.0190178
ENSG00000196218.14	RYR1	219.97	1.04062	0.319896	3.25299	0.00114197	0.00555461
ENSG00000183760.11	ACP7	59.3434	1.26034	0.428592	2.94066	0.00327514	0.0136641
ENSG00000105429.13	MEGF8	1350.84	1.12592	0.111131	10.1314	4.00766e-24	5.96297e-22
ENSG00000221878.13	PSG7	88.0665	2.59823	0.92174	2.81883	0.00481994	0.018833
ENSG00000243137.8	PSG4	106.619	1.99962	0.453338	4.41088	1.0295e-05	9.08927e-05
ENSG00000104856.15	RELB	1334.14	1.55318	0.474382	3.27411	0.00105995	0.00522217
ENSG00000007255.10	TRAPPC6A	273.627	1.1228	0.317354	3.53801	0.000403149	0.00227941
ENSG00000105327.18	BBC3	362.24	2.23557	0.270238	8.2726	1.31074e-16	8.5379e-15
ENSG00000105499.14	PLA2G4C	217.26	1.14137	0.340088	3.35609	0.000790516	0.00406621
ENSG00000063180.9	CA11	114.005	1.04668	0.344162	3.04124	0.00235603	0.0103649
ENSG00000087076.9	HSD17B14	357.043	1.25524	0.20915	6.00162	1.95354e-09	4.06676e-08
ENSG00000104946.14	TBC1D17	1177.06	1.36544	0.166931	8.17968	2.84607e-16	1.78796e-14
ENSG00000171425.10	ZNF581	782.18	1.60927	0.192381	8.36501	6.01098e-17	4.12607e-15
ENSG00000198046.13	ZNF667	200.699	1.11185	0.230875	4.81583	1.4659e-06	1.62259e-05
ENSG00000177025.3	C19orf18	41.6228	2.77827	0.625636	4.44072	8.96586e-06	8.06186e-05
ENSG00000174586.11	ZNF497	48.4361	2.09799	0.553363	3.79134	0.000149838	0.000971098
ENSG00000101255.12	TRIB3	3590.3	1.6628	0.464892	3.57675	0.000347899	0.00200471
ENSG00000088881.22	EBF4	476.417	2.62289	0.263889	9.93938	2.80558e-23	3.70624e-21
ENSG00000088882.8	CPXM1	1673.8	1.24215	0.505833	2.45565	0.0140628	0.0458754
ENSG00000088970.16	KIZ	349.723	1.50312	0.247378	6.07621	1.23053e-09	2.70506e-08
ENSG00000131069.20	ACSS2	1083.77	1.13749	0.134162	8.4785	2.28107e-17	1.65348e-15
ENSG00000101049.18	SGK2	26.8209	2.56189	0.931745	2.74956	0.00596759	0.0226205
ENSG00000124257.7	NEURL2	100.231	1.21305	0.314146	3.86142	0.000112728	0.000754456
ENSG00000158296.14	SLC13A3	101.332	1.42276	0.306773	4.63784	3.52068e-06	3.53444e-05
ENSG00000158445.10	KCNB1	53.7584	1.20551	0.480198	2.51045	0.0120578	0.0404552
ENSG00000124212.6	PTGIS	8.42398	3.38067	1.36367	2.47911	0.0131711	0.0434377
ENSG00000197818.12	SLC9A8	589.038	1.13368	0.141627	8.00468	1.19782e-15	6.77246e-14
ENSG00000124171.9	PARD6B	189.76	1.22106	0.278838	4.37909	1.19175e-05	0.0001036
ENSG00000101213.7	PTK6	99.547	1.31923	0.289029	4.56435	5.0105e-06	4.84098e-05
ENSG00000130590.14	SAMD10	310.436	1.18685	0.411454	2.88453	0.00392	0.0158448
ENSG00000125510.18	OPRL1	147.082	2.58501	0.697276	3.7073	0.000209479	0.00128459
ENSG00000154734.16	ADAMTS1	3546.34	1.03635	0.19499	5.31489	1.06724e-07	1.51005e-06
ENSG00000156273.16	BACH1	926.342	1.04397	0.129894	8.03707	9.20103e-16	5.30843e-14
ENSG00000183307.4	TMEM121B	70.4108	2.44426	0.601654	4.06257	4.85354e-05	0.000359941
ENSG00000234409.7	CCDC188	55.2894	1.5343	0.622164	2.46607	0.0136604	0.0448013
ENSG00000099910.17	KLHL22	504.951	1.19492	0.146745	8.14289	3.85956e-16	2.30189e-14
ENSG00000100027.17	YPEL1	634.981	1.65799	0.20351	8.147	3.73079e-16	2.26329e-14
ENSG00000099958.15	DERL3	378.417	2.25426	0.269679	8.35904	6.32296e-17	4.31764e-15
ENSG00000099999.15	RNF215	450.959	1.01941	0.187387	5.44014	5.324e-08	8.08322e-07
ENSG00000168135.4	KCNJ4	155.843	1.71733	0.28161	6.09824	1.07241e-09	2.39486e-08
ENSG00000100307.13	CBX7	509.708	1.11506	0.175965	6.33681	2.34572e-10	5.8893e-09
ENSG00000183066.14	WBP2NL	82.8264	1.52734	0.435433	3.50764	0.000452097	0.0025159
ENSG00000205702.12	CYP2D7	40.5804	1.62224	0.52415	3.09499	0.00196823	0.00886752
ENSG00000100271.17	TTLL1	184.538	1.22946	0.263381	4.668	3.04149e-06	3.11307e-05
ENSG00000056487.16	PHF21B	112.502	1.43532	0.266315	5.38956	7.0632e-08	1.04762e-06
ENSG00000077935.17	SMC1B	292.894	1.78924	0.158806	11.2668	1.9133e-29	4.74466e-27
ENSG00000075240.17	GRAMD4	1029.78	1.00601	0.161431	6.23184	4.60978e-10	1.09696e-08
ENSG00000177989.14	ODF3B	71.1285	2.67639	0.417558	6.40963	1.4587e-10	3.8042e-09
ENSG00000130487.9	KLHDC7B	65.5209	3.15981	0.976515	3.23581	0.001213	0.00584379
ENSG00000100299.18	ARSA	684.241	1.60284	0.30962	5.17679	2.25732e-07	2.97365e-06
ENSG00000179403.12	VWA1	324.896	-1.58273	0.410979	-3.85112	0.00011758	0.000783962
ENSG00000120937.9	NPPB	7.24856	-5.10468	2.07033	-2.46563	0.0136773	0.0448349
ENSG00000120949.15	TNFRSF8	98.7923	-1.84642	0.392138	-4.70858	2.49447e-06	2.60601e-05
ENSG00000117318.9	ID3	1465.75	-1.03715	0.287139	-3.61201	0.000303833	0.0017776
ENSG00000142669.15	SH3BGRL3	3439.07	-1.01684	0.072229	-14.078	5.18631e-45	4.31226e-42
ENSG00000158246.8	TENT5B	229.478	-1.29789	0.264729	-4.9027	9.45273e-07	1.08895e-05
ENSG00000126705.15	AHDC1	3397.06	-1.02079	0.130049	-7.84927	4.1845e-15	2.19881e-13
ENSG00000142910.16	TINAGL1	252.276	-1.38252	0.183054	-7.55248	4.27039e-14	1.91019e-12
ENSG00000092853.14	CLSPN	2263.82	-1.08749	0.111318	-9.76916	1.52712e-22	1.9273e-20
ENSG00000214114.9	MYCBP	163.346	-2.08896	0.286522	-7.29075	3.08246e-13	1.21366e-11
ENSG00000117407.17	ARTN	62.8426	-1.63772	0.348971	-4.69301	2.69215e-06	2.78576e-05
ENSG00000117450.15	PRDX1	7577.11	-1.12677	0.210528	-5.35211	8.69346e-08	1.25646e-06
ENSG00000117461.15	PIK3R3	549.628	-1.30635	0.30773	-4.24513	2.18464e-05	0.000176659
ENSG00000123080.12	CDKN2C	1480.57	-1.37677	0.180967	-7.60781	2.78769e-14	1.28352e-12
ENSG00000085840.13	ORC1	1013.18	-1.14831	0.20213	-5.68104	1.33881e-08	2.28275e-07
ENSG00000023909.10	GCLM	1188.54	-1.49858	0.110943	-13.5077	1.4085e-41	8.65614e-39
ENSG00000162631.20	NTNG1	121.773	-1.47054	0.356386	-4.12625	3.68732e-05	0.000282189
ENSG00000092621.13	PHGDH	5854.93	-1.18507	0.473093	-2.50494	0.0122473	0.0409742
ENSG00000265972.6	TXNIP	1437.99	-1.66122	0.283532	-5.85902	4.6562e-09	8.78371e-08
ENSG00000213190.4	MLLT11	599.88	-1.81443	0.124929	-14.5237	8.57223e-48	7.57303e-45
ENSG00000196154.12	S100A4	531.997	-1.31629	0.33745	-3.90069	9.59173e-05	0.000654024
ENSG00000188015.10	S100A3	49.9987	-2.41622	0.475978	-5.07632	3.84806e-07	4.83058e-06
ENSG00000196754.13	S100A2	256.607	-1.11028	0.304862	-3.64191	0.000270618	0.00160722
ENSG00000160712.13	IL6R	198.586	-1.3073	0.415237	-3.14833	0.00164207	0.00758765
ENSG00000163472.19	TMEM79	182.72	-1.31878	0.262927	-5.01576	5.28239e-07	6.43678e-06
ENSG00000143320.9	CRABP2	336.432	-1.45219	0.27761	-5.23105	1.68548e-07	2.28201e-06
ENSG00000187800.14	PEAR1	115.597	-1.57825	0.493742	-3.19651	0.00139099	0.00656529
ENSG00000158710.15	TAGLN2	6360.1	-1.10813	0.165637	-6.69009	2.2304e-11	6.6512e-10
ENSG00000158859.10	ADAMTS4	5.28064	-3.07888	1.2462	-2.47062	0.013488	0.0443379
ENSG00000186283.14	TOR3A	873.745	-1.22231	0.236448	-5.16946	2.34776e-07	3.07085e-06
ENSG00000157064.11	NMNAT2	660.889	-1.09581	0.371231	-2.95183	0.00315896	0.0132577
ENSG00000170382.12	LRRN2	265.499	-4.10723	1.57581	-2.60642	0.0091494	0.0322913
ENSG00000082497.12	SERTAD4	170.316	-1.09989	0.335617	-3.27722	0.00104835	0.00517765
ENSG00000092969.12	TGFB2	390.752	-2.0405	0.456007	-4.47471	7.65144e-06	7.01382e-05
ENSG00000174371.17	EXO1	784.855	-1.00781	0.182382	-5.5258	3.27989e-08	5.16848e-07
ENSG00000171848.16	RRM2	3945.94	-1.53707	0.208153	-7.38433	1.53225e-13	6.35143e-12
ENSG00000071575.12	TRIB2	100.46	-1.0973	0.329943	-3.32574	0.000881839	0.00444853
ENSG00000084710.14	EFR3B	144.619	-1.45987	0.297143	-4.91302	8.96857e-07	1.04338e-05
ENSG00000183023.19	SLC8A1	56.146	-1.73673	0.637245	-2.72537	0.00642302	0.0240184
ENSG00000152527.14	PLEKHH2	18.1836	-2.07452	0.723856	-2.86594	0.0041578	0.0166536
ENSG00000119737.6	GPR75	78.9529	-1.25829	0.368582	-3.41388	0.000640443	0.00339687
ENSG00000115380.20	EFEMP1	155.8	-1.47704	0.487321	-3.03094	0.00243794	0.0106754
ENSG00000115363.14	EVA1A	172.197	-1.10802	0.293743	-3.77205	0.00016191	0.00103463
ENSG00000114988.12	LMAN2L	664.643	-1.015	0.108327	-9.36976	7.26944e-21	7.50026e-19
ENSG00000182263.14	FIGN	86.384	-1.02775	0.411197	-2.49942	0.0124398	0.0414708
ENSG00000144355.15	DLX1	239.144	-1.02976	0.289077	-3.56223	0.000367718	0.00210604
ENSG00000065413.20	ANKRD44	363.344	-1.13797	0.250483	-4.54311	5.54291e-06	5.29743e-05
ENSG00000138356.14	AOX1	84.7641	-1.34933	0.351827	-3.83521	0.000125457	0.000831379
ENSG00000183671.13	CMKLR2	15.2319	-2.22889	0.893762	-2.49383	0.0126373	0.0420302
ENSG00000079308.21	TNS1	3515.94	-1.06131	0.143931	-7.37379	1.65844e-13	6.79478e-12
ENSG00000127824.15	TUBA4A	747.127	-1.02738	0.203538	-5.04762	4.47341e-07	5.57107e-06
ENSG00000066248.15	NGEF	97.4222	-1.92713	0.492208	-3.91528	9.03005e-05	0.000620511
ENSG00000188167.9	TMPPE	58.6952	-1.15664	0.380555	-3.03934	0.00237095	0.0104241
ENSG00000168016.15	TRANK1	528.96	-1.08053	0.360549	-2.99689	0.00272752	0.0116935
ENSG00000114646.10	CSPG5	62.9708	-1.18764	0.342827	-3.46426	0.000531696	0.00288827
ENSG00000164045.12	CDC25A	935.258	-1.25882	0.249685	-5.04164	4.61562e-07	5.73807e-06
ENSG00000010319.7	SEMA3G	38.6735	-1.8307	0.522212	-3.50566	0.00045547	0.00253268
ENSG00000056736.10	IL17RB	67.3182	-1.00869	0.38468	-2.62214	0.00873792	0.031064
ENSG00000072858.11	SIDT1	127.972	-4.98184	1.52185	-3.27355	0.00106204	0.00523063
ENSG00000172020.13	GAP43	12.794	-2.11802	0.842091	-2.51519	0.0118967	0.0400286
ENSG00000031081.11	ARHGAP31	549.151	-1.23906	0.311722	-3.97488	7.04141e-05	0.000497651
ENSG00000181744.9	DIPK2A	269.45	-1.12026	0.173216	-6.46742	9.96927e-11	2.66381e-09
ENSG00000181449.4	SOX2	12.6848	-2.07691	0.844424	-2.45956	0.0139108	0.0454949
ENSG00000172061.9	LRRC15	23.7139	-2.38778	0.576834	-4.13945	3.48139e-05	0.000268318
ENSG00000163694.15	RBM47	39.2742	-1.33599	0.529143	-2.52482	0.0115758	0.0391258
ENSG00000156140.10	ADAMTS3	72.9839	-1.03946	0.332284	-3.12822	0.00175869	0.00802424
ENSG00000138771.16	SHROOM3	919.192	-1.51619	0.308212	-4.91931	8.68499e-07	1.01456e-05
ENSG00000145358.6	DDIT4L	245.481	-1.82824	0.550702	-3.31983	0.000900713	0.0045292
ENSG00000196159.14	FAT4	355.3	-1.5534	0.227623	-6.82444	8.82693e-12	2.74821e-10
ENSG00000164070.12	HSPA4L	749.747	-1.07485	0.173157	-6.20737	5.38804e-10	1.27358e-08
ENSG00000164161.10	HHIP	11.6958	-2.60215	1.0362	-2.51124	0.0120309	0.0403936
ENSG00000061918.14	GUCY1B1	52.5428	-1.0944	0.391353	-2.79644	0.00516684	0.0199981
ENSG00000133401.16	PDZD2	132.473	-1.44981	0.324131	-4.47292	7.7159e-06	7.06374e-05
ENSG00000145604.17	SKP2	1294.64	-1.5669	0.162977	-9.61422	6.96353e-22	8.20245e-20
ENSG00000153071.15	DAB2	402.086	-1.14506	0.275705	-4.15321	3.27838e-05	0.000253917
ENSG00000171522.6	PTGER4	181.819	-1.0304	0.271015	-3.80202	0.000143523	0.000936178
ENSG00000132357.14	CARD6	34.2871	-1.5212	0.477694	-3.18446	0.00145023	0.00680351
ENSG00000164294.14	GPX8	505.93	-1.16617	0.237909	-4.90176	9.49795e-07	1.09327e-05
ENSG00000145632.15	PLK2	2926.22	-1.40484	0.0835064	-16.8231	1.65201e-63	2.91889e-60
ENSG00000038427.16	VCAN	177.153	-1.94292	0.448298	-4.33399	1.46433e-05	0.000123942
ENSG00000164308.17	ERAP2	965.328	-1.03701	0.326377	-3.17734	0.00148634	0.00695217
ENSG00000113532.13	ST8SIA4	422.051	-1.38729	0.356151	-3.89523	9.81073e-05	0.000667026
ENSG00000113368.12	LMNB1	3939.65	-1.0758	0.219973	-4.89059	1.00535e-06	1.15065e-05
ENSG00000145833.16	DDX46	3160.93	-1.04659	0.115601	-9.05341	1.38571e-19	1.27189e-17
ENSG00000113211.6	PCDHB6	28.5987	-1.75252	0.523038	-3.35066	0.000806188	0.00413179
ENSG00000187372.11	PCDHB13	113.086	-1.58009	0.438148	-3.60628	0.000310615	0.00181353
ENSG00000253910.3	PCDHGB2	156.724	-1.32508	0.486623	-2.723	0.00646911	0.0241715
ENSG00000113555.6	PCDH12	30.111	-4.8439	1.58207	-3.06174	0.00220051	0.009776
ENSG00000169247.14	SH3TC2	93.7394	-1.85562	0.362247	-5.12254	3.01442e-07	3.8665e-06
ENSG00000113721.14	PDGFRB	231.898	-1.07225	0.230572	-4.65038	3.31322e-06	3.35716e-05
ENSG00000019582.17	CD74	17246.5	-1.84528	0.739419	-2.49558	0.0125752	0.0418335
ENSG00000211445.13	GPX3	264.623	-2.46233	0.185798	-13.2527	4.35233e-40	2.46081e-37
ENSG00000113140.11	SPARC	2434.43	-1.34967	0.456515	-2.95645	0.00311199	0.0131112
ENSG00000145861.9	C1QTNF2	32.3281	-1.92531	0.718713	-2.67883	0.00738809	0.0270406
ENSG00000175416.16	CLTB	2247.76	-1.01292	0.1836	-5.51697	3.44886e-08	5.41662e-07
ENSG00000146094.16	DOK3	5411.23	-1.57796	0.182471	-8.64773	5.25352e-18	4.05784e-16
ENSG00000239264.9	TXNDC5	284.459	-1.24337	0.382677	-3.24914	0.00115755	0.00561881
ENSG00000111859.17	NEDD9	717.406	-1.20887	0.12834	-9.41926	4.54279e-21	4.99054e-19
ENSG00000078401.7	EDN1	160.323	-1.71073	0.466956	-3.66359	0.000248705	0.00149086
ENSG00000112137.19	PHACTR1	229.391	-1.42412	0.303887	-4.68634	2.78129e-06	2.87006e-05
ENSG00000112186.13	CAP2	522.491	-1.11225	0.185755	-5.98772	2.12801e-09	4.36567e-08
ENSG00000197061.5	H4C3	89.5947	-1.38442	0.378751	-3.65523	0.000256947	0.00153376
ENSG00000168298.7	H1-4	43.9399	-1.03107	0.418282	-2.46502	0.0137006	0.0449009
ENSG00000277224.3	H2BC7	35.765	-1.44392	0.595664	-2.42406	0.0153483	0.0492779
ENSG00000274618.2	H4C6	18.3534	-2.98613	1.22612	-2.43543	0.0148741	0.0480779
ENSG00000277775.2	H3C7	19.5608	-1.98657	0.687629	-2.88901	0.00386456	0.0156595
ENSG00000278588.2	H2BC10	12.9428	-2.28879	0.791913	-2.89021	0.00384989	0.0156156
ENSG00000274997.2	H2AC12	11.2582	-2.47594	0.998563	-2.4795	0.0131565	0.0434199
ENSG00000273703.2	H2BC14	13.5076	-4.72228	1.60362	-2.94476	0.00323206	0.0135003
ENSG00000184357.5	H1-5	31.9731	-1.95798	0.613509	-3.19144	0.00141566	0.00666348
ENSG00000137404.15	NRM	1061.11	-1.30061	0.202818	-6.41271	1.42958e-10	3.73515e-09
ENSG00000137310.13	TCF19	2306.49	-1.11833	0.136613	-8.18615	2.69723e-16	1.70965e-14
ENSG00000226979.9	LTA	129.291	-2.14525	0.580563	-3.69512	0.000219779	0.00133904
ENSG00000204305.16	AGER	189.022	-1.20833	0.346765	-3.48457	0.000492919	0.00270369
ENSG00000146192.15	FGD2	12.4948	-3.98703	1.58729	-2.51185	0.0120101	0.0403333
ENSG00000112576.13	CCND3	6442.25	-1.45556	0.186602	-7.80033	6.17441e-15	3.1394e-13
ENSG00000124496.13	TRERF1	845.905	-1.07352	0.247498	-4.33748	1.44123e-05	0.00012228
ENSG00000112208.11	BAG2	492.97	-1.29626	0.287925	-4.50206	6.72988e-06	6.279e-05
ENSG00000132423.12	COQ3	74.9701	-1.23227	0.3055	-4.03363	5.49208e-05	0.000399539
ENSG00000111875.8	ASF1A	413.102	-1.12438	0.176889	-6.35641	2.06522e-10	5.21284e-09
ENSG00000152661.9	GJA1	46.9897	-1.00564	0.413451	-2.43231	0.0150028	0.048461
ENSG00000203760.9	CENPW	311.516	-1.10788	0.1458	-7.59866	2.99203e-14	1.36869e-12
ENSG00000146409.12	SLC18B1	99.4666	-1.09793	0.425754	-2.57879	0.00991482	0.0345187
ENSG00000106003.14	LFNG	114.03	-1.52962	0.330893	-4.62272	3.78738e-06	3.76474e-05
ENSG00000075618.18	FSCN1	4519.77	-1.29635	0.225824	-5.74052	9.43867e-09	1.65528e-07
ENSG00000146674.16	IGFBP3	399.766	-1.45852	0.246063	-5.92742	3.07724e-09	6.05324e-08
ENSG00000086730.17	LAT2	1455.48	-1.00013	0.26338	-3.79729	0.000146288	0.00095202
ENSG00000106211.10	HSPB1	8653.05	-1.02648	0.238323	-4.30709	1.65415e-05	0.000138352
ENSG00000242265.6	PEG10	2285.13	-1.05581	0.141937	-7.43856	1.0179e-13	4.2568e-12
ENSG00000185955.5	SPACDR	14.3028	-4.84355	1.58918	-3.04782	0.00230508	0.0101788
ENSG00000105929.16	ATP6V0A4	105.36	-1.03658	0.28335	-3.65829	0.000253903	0.0015188
ENSG00000130675.15	MNX1	179.865	-1.73621	0.218776	-7.93602	2.08771e-15	1.13499e-13
ENSG00000171428.15	NAT1	59.0686	-1.01194	0.317047	-3.19176	0.00141407	0.00665818
ENSG00000061337.15	LZTS1	99.035	-1.39262	0.424274	-3.28236	0.00102943	0.00509312
ENSG00000168077.14	SCARA3	485.19	-1.54008	0.283031	-5.44139	5.28675e-08	8.04394e-07
ENSG00000133863.9	TEX15	199.646	-2.22979	0.470335	-4.74085	2.12822e-06	2.26694e-05
ENSG00000165046.13	LETM2	369.779	-1.3098	0.195184	-6.71057	1.9387e-11	5.83053e-10
ENSG00000169499.15	PLEKHA2	638.581	-1.17351	0.278777	-4.2095	2.55939e-05	0.000203584
ENSG00000147536.12	GINS4	876.523	-1.33137	0.173001	-7.69575	1.40664e-14	6.85617e-13
ENSG00000137571.11	SLCO5A1	87.7705	-1.20303	0.477033	-2.52191	0.0116721	0.0393852
ENSG00000175305.18	CCNE2	402.383	-1.00953	0.235839	-4.2806	1.86391e-05	0.000153982
ENSG00000169439.12	SDC2	358.588	-1.10309	0.303537	-3.63412	0.000278933	0.00165175
ENSG00000104356.11	POP1	602.999	-1.574	0.152348	-10.3316	5.06894e-25	8.5297e-23
ENSG00000176406.25	RIMS2	144.425	-1.78935	0.336708	-5.31425	1.07095e-07	1.51379e-06
ENSG00000147689.17	FAM83A	87.1272	-1.10345	0.332041	-3.32323	0.000889819	0.00448239
ENSG00000160886.13	LY6K	2589.47	-1.13405	0.143269	-7.91553	2.46205e-15	1.32323e-13
ENSG00000147862.18	NFIB	528.569	-1.06974	0.245729	-4.35335	1.3407e-05	0.000114923
ENSG00000086061.16	DNAJA1	4421.49	-1.05226	0.175309	-6.00229	1.94554e-09	4.05608e-08
ENSG00000135069.14	PSAT1	2563.52	-1.14155	0.0956827	-11.9306	8.2016e-33	2.76023e-30
ENSG00000148204.12	CRB2	11.6821	-5.42863	1.62277	-3.34529	0.000821969	0.00420048
ENSG00000095370.20	SH2D3C	1799.22	-5.10735	1.50836	-3.38604	0.000709098	0.00372055
ENSG00000130635.17	COL5A1	2252.52	-3.84432	1.58813	-2.42066	0.0154924	0.0496339
ENSG00000065328.17	MCM10	1417.71	-1.45223	0.154181	-9.41899	4.55451e-21	4.99054e-19
ENSG00000148459.16	PDSS1	223.943	-1.30031	0.198578	-6.54812	5.8267e-11	1.64392e-09
ENSG00000265763.4	ZNF488	72.463	-2.20732	0.374238	-5.89817	3.6755e-09	7.11468e-08
ENSG00000265190.7	ANXA8	118.944	-1.38363	0.567901	-2.4364	0.0148343	0.0479714
ENSG00000178440.9	TIMM23B-AGAP6	16.4008	-1.92728	0.699341	-2.75584	0.00585407	0.0222619
ENSG00000122952.17	ZWINT	2505.16	-1.04829	0.0765493	-13.6943	1.09789e-42	7.38987e-40
ENSG00000165443.12	PHYHIPL	60.7589	-1.11906	0.333741	-3.35309	0.000799137	0.0041016
ENSG00000148541.13	FAM13C	4.44736	-5.32911	1.89358	-2.8143	0.0048884	0.0190299
ENSG00000138336.9	TET1	155.751	-1.58657	0.42827	-3.70461	0.000211713	0.00129548
ENSG00000107738.20	VSIR	147.776	-1.24125	0.391524	-3.17031	0.00152278	0.00709713
ENSG00000122863.6	CHST3	1353	-1.03458	0.100243	-10.3207	5.68031e-25	9.44602e-23
ENSG00000171314.9	PGAM1	3169.28	-1.32521	0.174425	-7.5976	3.01663e-14	1.37548e-12
ENSG00000166136.16	NDUFB8	95.6884	-1.00138	0.364631	-2.74628	0.00602756	0.0227685
ENSG00000148926.10	ADM	1325.3	-2.40188	0.133327	-18.015	1.48482e-72	4.19759e-69
ENSG00000134333.15	LDHA	11504.4	-1.04385	0.102127	-10.221	1.59632e-24	2.56408e-22
ENSG00000129173.13	E2F8	720.138	-1.33564	0.163503	-8.16889	3.11227e-16	1.92105e-14
ENSG00000157570.12	TSPAN18	238.116	-4.10781	1.59129	-2.58143	0.00983906	0.0342972
ENSG00000134574.12	DDB2	769.516	-1.03864	0.198293	-5.23793	1.62391e-07	2.20712e-06
ENSG00000189057.11	FAM111B	973.691	-1.27361	0.152482	-8.35251	6.68266e-17	4.54132e-15
ENSG00000168496.4	FEN1	2554.11	-1.26424	0.173605	-7.28229	3.28195e-13	1.2815e-11
ENSG00000171219.9	CDC42BPG	67.8271	-1.85567	0.495821	-3.74261	0.000182116	0.00114647
ENSG00000110047.18	EHD1	3247.26	-1.20539	0.102154	-11.7997	3.916e-32	1.20332e-29
ENSG00000168061.17	SAC3D1	1046.42	-1.03783	0.165983	-6.25266	4.03528e-10	9.68399e-09
ENSG00000239306.5	RBM14	1903.87	-1.24683	0.122654	-10.1654	2.82957e-24	4.25488e-22
ENSG00000172935.9	MRGPRF	126.08	-1.51971	0.256217	-5.93136	3.00438e-09	5.93114e-08
ENSG00000214517.10	PPME1	4377.49	-1.54723	0.266937	-5.79622	6.78247e-09	1.22911e-07
ENSG00000149257.16	SERPINH1	2976.43	-1.08481	0.0978359	-11.0881	1.43373e-28	3.21678e-26
ENSG00000137502.10	RAB30	125.436	-1.22446	0.340228	-3.59895	0.000319503	0.00186004
ENSG00000149403.13	GRIK4	43.9226	-1.88181	0.455906	-4.12762	3.66538e-05	0.000280662
ENSG00000154146.13	NRGN	366.95	-1.6416	0.179247	-9.1583	5.2721e-20	5.03521e-18
ENSG00000111319.13	SCNN1A	31.4552	-1.30453	0.530462	-2.45924	0.0139232	0.0455138
ENSG00000111669.15	TPI1	9523.3	-1.12107	0.110984	-10.1012	5.45937e-24	7.95549e-22
ENSG00000159403.18	C1R	237.557	-1.48905	0.234819	-6.34128	2.27864e-10	5.73106e-09
ENSG00000273079.7	GRIN2B	36.1712	-1.69437	0.5702	-2.97154	0.00296306	0.0125736
ENSG00000111348.9	ARHGDIB	6519.33	-3.03743	0.650293	-4.67086	2.99939e-06	3.0722e-05
ENSG00000111424.12	VDR	336.791	-1.36266	0.178925	-7.61579	2.62081e-14	1.22261e-12
ENSG00000123416.15	TUBA1B	26734.3	-1.19225	0.085424	-13.9569	2.85764e-44	2.24404e-41
ENSG00000167767.14	KRT80	399.253	-1.08232	0.399632	-2.70829	0.00676309	0.0250777
ENSG00000170421.13	KRT8	12421.8	-1.39084	0.124707	-11.1529	6.93202e-29	1.63307e-26
ENSG00000111057.11	KRT18	7865.74	-1.03717	0.0588828	-17.6141	1.91969e-69	4.52247e-66
ENSG00000170439.8	METTL7B	55.5279	-1.15124	0.408623	-2.81737	0.00484188	0.0188852
ENSG00000123329.20	ARHGAP9	384.34	-1.40173	0.439576	-3.18881	0.0014286	0.00671403
ENSG00000135678.12	CPM	68.545	-2.08051	0.621694	-3.34652	0.00081832	0.00418789
ENSG00000135643.5	KCNMB4	53.6997	-1.30823	0.403557	-3.24176	0.00118795	0.00573877
ENSG00000139438.6	FAM222A	228.231	-1.2925	0.29771	-4.34148	1.41524e-05	0.000120508
ENSG00000122986.14	HVCN1	105.519	-1.56537	0.498908	-3.13759	0.00170344	0.00780745
ENSG00000120675.6	DNAJC15	125.169	-1.78693	0.461784	-3.86963	0.000109	0.000731934
ENSG00000165300.8	SLITRK5	156.094	-1.30636	0.223407	-5.84745	4.99172e-09	9.34543e-08
ENSG00000187498.16	COL4A1	1221.51	-1.33051	0.476767	-2.7907	0.00525947	0.0203177
ENSG00000092295.12	TGM1	55.5252	-2.08014	0.446854	-4.65507	3.23871e-06	3.2911e-05
ENSG00000168952.16	STXBP6	303.991	-1.34952	0.2906	-4.64391	3.4187e-06	3.45167e-05
ENSG00000129521.15	EGLN3	25.1896	-1.36873	0.534553	-2.56052	0.0104517	0.0359801
ENSG00000186469.9	GNG2	424.93	-1.78992	0.580105	-3.0855	0.00203208	0.00911276
ENSG00000179841.8	AKAP5	76.7766	-1.38883	0.415653	-3.34133	0.000833786	0.00424858
ENSG00000126803.10	HSPA2	427.709	-1.76404	0.181352	-9.72712	2.31046e-22	2.86477e-20
ENSG00000119699.8	TGFB3	112.955	-1.35531	0.454812	-2.97993	0.00288315	0.0122714
ENSG00000080824.19	HSP90AA1	31292.9	-1.4251	0.244102	-5.83813	5.27909e-09	9.81841e-08
ENSG00000166165.14	CKB	3430.24	-1.10859	0.179308	-6.18263	6.30443e-10	1.46809e-08
ENSG00000166923.12	GREM1	2488.48	-1.22194	0.111555	-10.9536	6.38308e-28	1.36704e-25
ENSG00000248905.10	FMN1	270.526	-1.27611	0.414464	-3.07894	0.00207739	0.00927768
ENSG00000137801.11	THBS1	3927.63	-1.65552	0.0826928	-20.0201	3.6798e-89	2.6007e-85
ENSG00000166963.13	MAP1A	938.88	-1.61669	0.264191	-6.11939	9.39323e-10	2.12778e-08
ENSG00000169684.13	CHRNA5	194.312	-1.00957	0.304928	-3.31084	0.000930149	0.00465733
ENSG00000103876.14	FAH	245.588	-1.32208	0.191312	-6.91058	4.82674e-12	1.56841e-10
ENSG00000140450.9	ARRDC4	110.18	-1.68708	0.519686	-3.24635	0.00116894	0.00566633
ENSG00000131876.18	SNRPA1	1232.7	-1.37327	0.153245	-8.96131	3.20854e-19	2.74865e-17
ENSG00000161980.6	POLR3K	635.316	-1.05458	0.164618	-6.40625	1.49146e-10	3.88246e-09
ENSG00000161981.11	SNRNP25	719.602	-1.3015	0.112637	-11.5548	6.9827e-31	2.05626e-28
ENSG00000059145.19	UNKL	1062.67	-1.36999	0.121275	-11.2965	1.36489e-29	3.44512e-27
ENSG00000177455.15	CD19	330.374	-1.90982	0.568856	-3.3573	0.00078708	0.00405148
ENSG00000197471.12	SPN	2751.07	-4.69246	1.53312	-3.06072	0.00220806	0.00980244
ENSG00000285043.3	ENSG00000285043	50.5717	-1.26027	0.368665	-3.41847	0.000629741	0.00334513
ENSG00000102879.17	CORO1A	1371.37	-2.45003	0.276059	-8.87501	6.99272e-19	5.78024e-17
ENSG00000181019.13	NQO1	1337.67	-1.67578	0.131954	-12.6997	5.93487e-37	2.46734e-34
ENSG00000140835.10	CHST4	5.92908	-2.96173	1.13057	-2.61967	0.0088016	0.031259
ENSG00000168404.13	MLKL	211.884	-1.37854	0.198789	-6.93467	4.07168e-12	1.33225e-10
ENSG00000183196.10	CHST6	109.021	-1.18282	0.34987	-3.38075	0.000722884	0.0037724
ENSG00000131153.9	GINS2	775.765	-1.09552	0.131731	-8.31636	9.07042e-17	6.07632e-15
ENSG00000167703.15	SLC43A2	847.765	-1.14801	0.3122	-3.67717	0.000235833	0.00142335
ENSG00000074660.17	SCARF1	687.542	-1.15629	0.249374	-4.63679	3.5387e-06	3.55e-05
ENSG00000182557.8	SPNS3	417.368	-3.88689	1.08661	-3.57708	0.000347453	0.00200296
ENSG00000141499.18	WRAP53	613.328	-1.10482	0.221437	-4.98933	6.05888e-07	7.3136e-06
ENSG00000183011.14	NAA38	702.643	-1.1559	0.197101	-5.86452	4.50447e-09	8.51212e-08
ENSG00000007237.19	GAS7	1461.62	-1.03228	0.275078	-3.75268	0.000174957	0.0011065
ENSG00000072210.19	ALDH3A2	631.903	-1.05486	0.270125	-3.90507	9.41996e-05	0.000644487
ENSG00000176208.9	ATAD5	502.365	-1.24665	0.238116	-5.23549	1.6455e-07	2.23216e-06
ENSG00000141753.7	IGFBP4	2078.21	-1.51046	0.154363	-9.78513	1.30433e-22	1.66096e-20
ENSG00000212724.3	KRTAP2-3	33.4822	-2.38028	0.507217	-4.69282	2.6947e-06	2.78636e-05
ENSG00000177469.13	CAVIN1	13125	-1.02715	0.0754419	-13.6151	3.25478e-42	2.0912e-39
ENSG00000068079.8	IFI35	389.542	-1.25368	0.363996	-3.44422	0.000572714	0.00308158
ENSG00000108821.14	COL1A1	3117.97	-2.81944	0.481228	-5.85886	4.66062e-09	8.78371e-08
ENSG00000121101.16	TEX14	24.9859	-1.47365	0.548845	-2.685	0.00725308	0.026643
ENSG00000108984.15	MAP2K6	98.2154	-4.69171	1.55712	-3.01307	0.00258618	0.0112272
ENSG00000183684.8	ALYREF	2217.6	-1.03418	0.12698	-8.14442	3.81111e-16	2.29234e-14
ENSG00000132199.20	ENOSF1	661.032	-1.24012	0.437687	-2.83334	0.00460639	0.0181311
ENSG00000158201.10	ABHD3	978.013	-1.12243	0.262105	-4.28238	1.84904e-05	0.000152974
ENSG00000152217.20	SETBP1	261.092	-1.51656	0.237541	-6.38442	1.72048e-10	4.4136e-09
ENSG00000196628.20	TCF4	1476.28	-1.43007	0.288363	-4.95928	7.07536e-07	8.36206e-06
ENSG00000198796.7	ALPK2	458.184	-1.71454	0.189115	-9.06609	1.23366e-19	1.13973e-17
ENSG00000166396.13	SERPINB7	178.671	-1.3279	0.233766	-5.68046	1.34332e-08	2.28769e-07
ENSG00000075336.12	TIMM21	371.092	-1.01276	0.16036	-6.31552	2.69258e-10	6.70063e-09
ENSG00000099812.9	MISP	168.452	-1.21195	0.318534	-3.80479	0.000141926	0.00092619
ENSG00000104899.8	AMH	456.398	-1.01509	0.213507	-4.75436	1.99075e-06	2.135e-05
ENSG00000179855.9	GIPC3	436.744	-1.17539	0.349909	-3.35914	0.000781862	0.00403295
ENSG00000276043.5	UHRF1	15109.8	-1.44195	0.139993	-10.3002	7.03447e-25	1.15619e-22
ENSG00000104833.12	TUBB4A	934.359	-1.214	0.243468	-4.9863	6.1548e-07	7.4104e-06
ENSG00000180739.15	S1PR5	131.79	-1.34962	0.332222	-4.06242	4.85674e-05	0.000359989
ENSG00000286132.1	ENSG00000286132	36.1714	-1.35481	0.514353	-2.63401	0.00843818	0.0302152
ENSG00000104889.7	RNASEH2A	11.8728	-2.31602	0.794409	-2.9154	0.00355238	0.0146265
ENSG00000105011.9	ASF1B	1562.02	-1.12355	0.214207	-5.24515	1.56156e-07	2.13675e-06
ENSG00000105649.10	RAB3A	74.7193	-1.1413	0.391982	-2.91162	0.0035956	0.0147701
ENSG00000160352.16	ZNF714	1180.67	-1.48187	0.243129	-6.09499	1.09444e-09	2.4362e-08
ENSG00000182141.10	ZNF708	205.622	-1.04759	0.309918	-3.38021	0.000724306	0.00377788
ENSG00000197020.12	ZNF100	302.178	-1.35259	0.264151	-5.12052	3.04696e-07	3.90116e-06
ENSG00000197134.13	ZNF257	60.8509	-1.04967	0.395117	-2.65659	0.00789349	0.0285722
ENSG00000196081.10	ZNF724	110.128	-1.21807	0.277209	-4.39405	1.11259e-05	9.74377e-05
ENSG00000004776.13	HSPB6	105.405	-1.45233	0.276173	-5.25876	1.45032e-07	1.99613e-06
ENSG00000105290.13	APLP1	969.31	-1.37336	0.179506	-7.65077	1.99775e-14	9.60483e-13
ENSG00000123810.9	B9D2	70.9908	-1.42453	0.369363	-3.8567	0.000114926	0.00076735
ENSG00000042753.12	AP2S1	788.086	-1.14163	0.165389	-6.9027	5.10232e-12	1.64661e-10
ENSG00000130748.7	TMEM160	346.4	-1.16326	0.190843	-6.09538	1.09179e-09	2.43413e-08
ENSG00000178980.16	SELENOW	616.682	-1.19108	0.108417	-10.9861	4.45828e-28	9.69505e-26
ENSG00000224420.4	ADM5	31.6737	-1.69806	0.615836	-2.75732	0.00582774	0.0221796
ENSG00000105357.20	MYH14	609.588	-2.30161	0.92993	-2.47504	0.0133222	0.0439053
ENSG00000183647.11	ZNF530	130.398	-1.40445	0.244236	-5.75035	8.90579e-09	1.57749e-07
ENSG00000204519.11	ZNF551	269.557	-1.34294	0.252098	-5.32704	9.98234e-08	1.41809e-06
ENSG00000132646.11	PCNA	3715.12	-1.00205	0.150923	-6.63948	3.14796e-11	9.25081e-10
ENSG00000101057.16	MYBL2	5575.98	-1.36286	0.156875	-8.68761	3.70153e-18	2.89067e-16
ENSG00000149596.7	JPH2	81.0189	-1.65881	0.334181	-4.96381	6.9123e-07	8.1897e-06
ENSG00000101096.20	NFATC2	600.382	-1.22164	0.233228	-5.23796	1.62363e-07	2.20712e-06
ENSG00000197457.10	STMN3	1166.05	-1.37373	0.305914	-4.49059	7.10261e-06	6.57469e-05
ENSG00000142168.15	SOD1	3555.25	-1.03552	0.063638	-16.272	1.56076e-59	2.45126e-56
ENSG00000157554.20	ERG	3713.39	-1.05684	0.167611	-6.30532	2.87594e-10	7.11333e-09
ENSG00000142185.18	TRPM2	1011.16	-1.43457	0.169806	-8.44828	2.95616e-17	2.11037e-15
ENSG00000160255.19	ITGB2	223.093	-1.08704	0.316563	-3.43389	0.000594983	0.00318082
ENSG00000093009.11	CDC45	1664.8	-1.11696	0.0901962	-12.3836	3.20438e-35	1.25817e-32
ENSG00000100028.12	SNRPD3	1015.24	-1.17869	0.153984	-7.65464	1.93855e-14	9.35201e-13
ENSG00000128335.14	APOL2	759.627	-1.13095	0.190601	-5.9336	2.96355e-09	5.85872e-08
ENSG00000100365.16	NCF4	1391.25	-4.32971	1.54543	-2.80162	0.0050847	0.0197181
ENSG00000179750.16	APOBEC3B	608.242	-1.07649	0.275348	-3.90956	9.2464e-05	0.00063384
ENSG00000100147.14	CCDC134	1015.65	-1.21183	0.131621	-9.20695	3.3553e-20	3.31659e-18
ENSG00000100162.15	CENPM	551.702	-1.00931	0.135379	-7.45546	8.95538e-14	3.78995e-12
ENSG00000128408.9	RIBC2	76.8336	-1.09707	0.299318	-3.66523	0.000247116	0.00148322
Differential genes detected in comparison OVCAR8_STL001 vs. OVCAR8_Control at 5% FDR and fold change >2 or <0.5
