# Supplementary material for: Novel FOXM1 inhibitor STL001 sensitizes human cancers to a broad-spectrum of cancer therapies
Source: Cell Death Discov. 2024 May 2;10:211. doi: 10.1038/s41420-024-01929-0 (PMC11066125; doi:10.1038/s41420-024-01929-0)
Supplement: Supplementary file 6 — Suppl table 4 [file 41420_2024_1929_MOESM6_ESM.xls]

## Sheet: Table legend
Supplementary Table 4.
Transcriptome-wide gene expression changes by stable shRNA-mediated FOXM1-knockdown (KD) in ovarian cancer (OVCAR-8) cells.

## Sheet: OVCAR8_FOXM1KD vs Control
Geneid	Genename	BaseMean	log2FoldChange	lfcSE	stat	pvalue	padj
ENSG00000187634.13	SAMD11	398.374	2.27189	0.403752	5.62695	1.83425e-08	1.19205e-07
ENSG00000187642.10	PERM1	3.82783	4.75009	1.76224	2.69549	0.00702854	0.0164402
ENSG00000205090.9	TMEM240	42.214	4.86969	1.55642	3.12877	0.00175541	0.0047616
ENSG00000158292.7	GPR153	531.107	1.10831	0.306726	3.61337	0.000302248	0.000968019
ENSG00000069812.11	HES2	30.8497	1.63207	0.690771	2.36267	0.0181436	0.0380617
ENSG00000162413.17	KLHL21	1601.83	1.46294	0.1671	8.75491	2.04263e-18	4.20884e-17
ENSG00000171735.20	CAMTA1	555.572	1.1795	0.272402	4.32999	1.49113e-05	6.14135e-05
ENSG00000049246.15	PER3	712.205	2.16728	0.168795	12.8397	9.8215e-38	8.56956e-36
ENSG00000049249.10	TNFRSF9	63.1951	2.76398	0.799679	3.45636	0.000547525	0.00165901
ENSG00000180758.12	GPR157	269.339	2.04126	0.275872	7.39929	1.36919e-13	1.70516e-12
ENSG00000171621.14	SPSB1	574.999	1.25189	0.237475	5.27167	1.35185e-07	7.75819e-07
ENSG00000162441.12	LZIC	771.414	1.04546	0.20198	5.17609	2.26583e-07	1.25352e-06
ENSG00000162444.12	RBP7	102.542	1.11315	0.280706	3.96555	7.32262e-05	0.000261311
ENSG00000120942.14	UBIAD1	822.248	1.15947	0.166445	6.96612	3.25797e-12	3.48347e-11
ENSG00000011021.23	CLCN6	1254.24	1.02205	0.146103	6.99542	2.64464e-12	2.85577e-11
ENSG00000162496.9	DHRS3	151.871	4.42256	1.51528	2.91864	0.00351557	0.00890229
ENSG00000197312.12	DDI2	855.946	1.57703	0.197189	7.99755	1.26919e-15	1.95638e-14
ENSG00000169991.11	IFFO2	826.957	1.68115	0.176775	9.51012	1.90446e-21	5.3839e-20
ENSG00000162545.6	CAMK2N1	477.047	1.28446	0.169166	7.59294	3.12722e-14	4.15834e-13
ENSG00000162552.15	WNT4	25.4344	3.86658	1.15841	3.33782	0.000844376	0.00246596
ENSG00000133216.17	EPHB2	914.197	1.12245	0.140716	7.97672	1.50269e-15	2.28392e-14
ENSG00000117305.15	HMGCL	425.062	1.01006	0.203458	4.96449	6.88821e-07	3.53797e-06
ENSG00000189266.13	PNRC2	1928.11	1.51967	0.237101	6.40935	1.46138e-10	1.25419e-09
ENSG00000158006.14	PAFAH2	318.002	1.11536	0.264873	4.21092	2.54335e-05	9.96682e-05
ENSG00000175087.10	PDIK1L	253.251	1.14215	0.371696	3.0728	0.00212064	0.00563233
ENSG00000142675.18	CNKSR1	60.1412	1.34272	0.484849	2.76935	0.00561687	0.013459
ENSG00000176092.17	CRYBG2	16.9406	1.83447	0.672465	2.72797	0.00637249	0.0150829
ENSG00000130768.15	SMPDL3B	86.0433	1.03713	0.280777	3.69377	0.000220952	0.000723623
ENSG00000169403.12	PTAFR	20.2361	1.9589	0.818209	2.39413	0.0166599	0.0352209
ENSG00000130766.5	SESN2	1646.38	1.41355	0.268869	5.25741	1.46101e-07	8.32046e-07
ENSG00000162510.6	MATN1	18.7631	1.84541	0.714317	2.58346	0.00978145	0.0220266
ENSG00000084628.10	NKAIN1	76.2592	1.34683	0.355111	3.79271	0.000149015	0.000502822
ENSG00000121753.13	ADGRB2	1006.07	1.41668	0.164511	8.61148	7.21202e-18	1.42178e-16
ENSG00000160062.15	ZBTB8A	142.806	1.80918	0.310994	5.81739	5.97739e-09	4.14428e-08
ENSG00000134698.11	AGO4	957.88	1.85189	0.204885	9.03868	1.5857e-19	3.66838e-18
ENSG00000196449.4	YRDC	543.738	1.55961	0.172442	9.04428	1.50654e-19	3.50823e-18
ENSG00000188786.10	MTF1	676.706	1.06138	0.157197	6.75191	1.45914e-11	1.44029e-10
ENSG00000116954.8	RRAGC	238.524	1.01822	0.191697	5.31159	1.08674e-07	6.32665e-07
ENSG00000116990.11	MYCL	77.957	1.09788	0.384511	2.85527	0.00429999	0.0106278
ENSG00000117000.9	RLF	673.513	1.05774	0.189405	5.58454	2.3432e-08	1.50482e-07
ENSG00000204060.8	FOXO6	210.759	1.00056	0.354275	2.82423	0.00473941	0.0115942
ENSG00000186409.19	CCDC30	69.1626	1.23674	0.440102	2.81012	0.0049523	0.012047
ENSG00000196517.13	SLC6A9	489.303	1.6359	0.150951	10.8373	2.29215e-27	1.04179e-25
ENSG00000162415.7	ZSWIM5	202.843	1.20539	0.523585	2.30219	0.0213245	0.0437287
ENSG00000159588.15	CCDC17	46.651	1.29327	0.499204	2.59066	0.00957925	0.0216402
ENSG00000117480.16	FAAH	62.5676	2.22072	0.353278	6.28604	3.25656e-10	2.68719e-09
ENSG00000134717.18	BTF3L4	804.702	1.04953	0.221161	4.74553	2.07963e-06	9.93095e-06
ENSG00000162409.12	PRKAA2	96.087	1.00341	0.261371	3.83903	0.000123521	0.000423266
ENSG00000184292.7	TACSTD2	54.051	1.09254	0.429743	2.54231	0.0110123	0.0244593
ENSG00000177606.8	JUN	5568.56	2.40529	0.175119	13.7352	6.24827e-43	7.12253e-41
ENSG00000185483.13	ROR1	400.454	2.18376	0.381393	5.72575	1.02978e-08	6.9446e-08
ENSG00000152763.17	DNAI4	86.5058	1.97231	0.452454	4.35915	1.30571e-05	5.44591e-05
ENSG00000116717.13	GADD45A	3759.57	2.78296	0.0815885	34.1097	5.29693e-255	3.7436e-251
ENSG00000116761.12	CTH	260.452	1.88973	0.214803	8.7975	1.39901e-18	2.9515e-17
ENSG00000172260.15	NEGR1	342.232	1.43576	0.23297	6.16284	7.14496e-10	5.62327e-09
ENSG00000184005.11	ST6GALNAC3	90.0999	1.49465	0.380346	3.9297	8.50506e-05	0.000299873
ENSG00000162614.19	NEXN	615.483	1.38237	0.263276	5.25064	1.51569e-07	8.59034e-07
ENSG00000137941.17	TTLL7	250.205	1.01761	0.309782	3.28493	0.00102007	0.00292232
ENSG00000117151.13	CTBS	130.186	1.09352	0.322866	3.3869	0.00070686	0.00209993
ENSG00000171502.15	COL24A1	12.1653	1.6576	0.700887	2.365	0.01803	0.0378459
ENSG00000122482.22	ZNF644	1627	1.01971	0.163417	6.23995	4.37723e-10	3.53152e-09
ENSG00000152078.10	TLCD4	71.6749	1.03057	0.325303	3.16801	0.00153484	0.0042208
ENSG00000240038.7	AMY2B	60.7705	1.66446	0.478365	3.47948	0.00050239	0.00153475
ENSG00000085433.17	WDR47	713.317	1.11976	0.146655	7.63535	2.25199e-14	3.0403e-13
ENSG00000184371.14	CSF1	734.859	2.62442	0.286118	9.1725	4.62194e-20	1.11677e-18
ENSG00000162777.17	DENND2D	191.894	1.58496	0.324564	4.88335	1.043e-06	5.21131e-06
ENSG00000085465.13	OVGP1	81.2304	3.41199	0.41358	8.24988	1.5855e-16	2.6904e-15
ENSG00000143110.12	C1orf162	26.8023	1.40833	0.578007	2.43652	0.0148292	0.0317956
ENSG00000197852.12	INKA2	185.125	2.34926	0.267292	8.7891	1.50764e-18	3.15244e-17
ENSG00000175984.15	DENND2C	80.0672	2.0775	0.350025	5.93528	2.93341e-09	2.12199e-08
ENSG00000134198.10	TSPAN2	32.8049	1.83018	0.626899	2.91942	0.00350684	0.00888336
ENSG00000134259.6	NGF	27.5604	4.33836	0.693767	6.25335	4.01744e-10	3.26359e-09
ENSG00000163393.13	SLC22A15	278.859	1.28927	0.263674	4.88963	1.01027e-06	5.0585e-06
ENSG00000173212.5	MAB21L3	18.1868	3.06088	0.962647	3.17965	0.00147454	0.00406925
ENSG00000183508.5	TENT5C	62.7403	2.89348	0.451735	6.40527	1.50108e-10	1.28593e-09
ENSG00000263513.6	FAM72C	47.7115	1.6558	0.590535	2.8039	0.0050488	0.0122494
ENSG00000215784.6	FAM72D	84.3186	1.11062	0.441589	2.51504	0.0119018	0.0262043
ENSG00000265972.6	TXNIP	1437.99	4.35605	0.259014	16.8178	1.8069e-63	5.80467e-61
ENSG00000203814.7	H2BC18	47.8066	3.35193	0.59956	5.59065	2.26223e-08	1.4548e-07
ENSG00000183598.4	H3C13	7.36439	3.23224	1.18059	2.73782	0.00618481	0.0146904
ENSG00000270882.3	H4C14	16.9804	3.62135	0.839184	4.31532	1.5937e-05	6.51257e-05
ENSG00000184678.11	H2BC21	298.11	3.35068	0.39719	8.43596	3.28484e-17	6.00663e-16
ENSG00000023902.14	PLEKHO1	888.299	1.5874	0.175559	9.04201	1.5382e-19	3.57018e-18
ENSG00000159208.16	CIART	122.01	1.7486	0.312791	5.59032	2.26647e-08	1.45687e-07
ENSG00000143367.17	TUFT1	841.356	1.62689	0.127257	12.7843	2.00641e-37	1.71883e-35
ENSG00000160679.13	CHTOP	2116.41	1.00091	0.108189	9.25147	2.2143e-20	5.60916e-19
ENSG00000143614.11	GATAD2B	2659.45	1.35541	0.143373	9.45371	3.27037e-21	8.9935e-20
ENSG00000160712.13	IL6R	198.586	2.11931	0.403868	5.24753	1.54151e-07	8.72265e-07
ENSG00000160685.14	ZBTB7B	869.464	1.17692	0.311026	3.784	0.000154327	0.000519137
ENSG00000169242.12	EFNA1	395.553	1.61811	0.320619	5.04683	4.49207e-07	2.37366e-06
ENSG00000143622.12	RIT1	459.308	1.88531	0.228088	8.26569	1.38888e-16	2.36813e-15
ENSG00000254726.3	MEX3A	871.339	1.64396	0.265985	6.18064	6.38405e-10	5.05821e-09
ENSG00000143320.9	CRABP2	336.432	1.558	0.269853	5.77351	7.76389e-09	5.30927e-08
ENSG00000171786.6	NHLH1	10.9306	1.93971	0.740121	2.62081	0.0087722	0.0200315
ENSG00000162738.7	VANGL2	237.228	1.65398	0.234956	7.03955	1.92867e-12	2.11989e-11
ENSG00000158769.18	F11R	249.291	1.49876	0.385021	3.89268	9.91432e-05	0.00034551
ENSG00000143248.13	RGS5	37.8128	2.06362	0.554173	3.72378	0.000196259	0.000648767
ENSG00000143195.13	ILDR2	34.41	1.6186	0.504842	3.20615	0.00134523	0.00375482
ENSG00000143190.23	POU2F1	1218.07	1.10361	0.1761	6.26697	3.68142e-10	3.01488e-09
ENSG00000198771.11	RCSD1	7520.63	3.29196	1.07317	3.06752	0.00215843	0.00572301
ENSG00000143147.15	GPR161	435.733	1.13679	0.217001	5.23864	1.61768e-07	9.13177e-07
ENSG00000000457.14	SCYL3	203.202	1.00257	0.239092	4.19326	2.74979e-05	0.000107341
ENSG00000185278.16	ZBTB37	325.807	1.50914	0.237729	6.34814	2.17935e-10	1.84351e-09
ENSG00000075391.18	RASAL2	1395.84	1.08518	0.101066	10.7374	6.79436e-27	2.95502e-25
ENSG00000143322.22	ABL2	3130.67	1.63504	0.100981	16.1916	5.78475e-59	1.60328e-56
ENSG00000153029.16	MR1	349.077	1.98467	0.296157	6.7014	2.06427e-11	1.99171e-10
ENSG00000135821.19	GLUL	2689.34	4.41091	1.53277	2.87773	0.00400545	0.0100012
ENSG00000143333.7	RGS16	156.229	3.85625	0.482528	7.99176	1.33028e-15	2.04608e-14
ENSG00000058085.15	LAMC2	190.629	1.13085	0.192178	5.88441	3.99482e-09	2.8361e-08
ENSG00000116406.20	EDEM3	697.31	1.40108	0.213883	6.55069	5.72703e-11	5.22268e-10
ENSG00000116668.13	SWT1	102.701	1.02583	0.348771	2.94127	0.00326874	0.00833549
ENSG00000133067.18	LGR6	34.5185	4.89076	1.63184	2.99708	0.0027258	0.0070631
ENSG00000117139.18	KDM5B	3774.37	1.51876	0.153431	9.89864	4.2196e-23	1.34333e-21
ENSG00000159388.6	BTG2	319.894	2.06322	0.232102	8.8893	6.14951e-19	1.34141e-17
ENSG00000158615.10	PPP1R15B	1856.65	1.84616	0.141128	13.0815	4.19928e-39	3.85434e-37
ENSG00000174529.7	TMEM81	62.0949	1.39363	0.430707	3.23567	0.00121357	0.0034246
ENSG00000117266.16	CDK18	414.078	1.37888	0.203502	6.77574	1.23772e-11	1.23292e-10
ENSG00000117280.13	RAB29	675.395	1.04861	0.108088	9.7015	2.97087e-22	8.91575e-21
ENSG00000196550.11	FAM72A	120.061	1.28524	0.387381	3.31777	0.000907403	0.00262766
ENSG00000162892.16	IL24	15.2386	2.99789	1.07282	2.79441	0.00519947	0.0125653
ENSG00000180667.11	YOD1	300.273	1.64566	0.293834	5.60063	2.13574e-08	1.37722e-07
ENSG00000196352.18	CD55	648.975	1.34543	0.167739	8.02097	1.04911e-15	1.62423e-14
ENSG00000196878.15	LAMB3	2779.22	1.00241	0.219868	4.55916	5.13596e-06	2.29737e-05
ENSG00000117597.18	UTP25	744.725	1.27627	0.141733	9.00472	2.16225e-19	4.92165e-18
ENSG00000082497.12	SERTAD4	170.316	2.11487	0.294254	7.18724	6.61154e-13	7.68537e-12
ENSG00000054392.13	HHAT	160.321	1.04996	0.225001	4.66647	3.0642e-06	1.42475e-05
ENSG00000143473.14	KCNH1	110.604	1.15428	0.251906	4.5822	4.60107e-06	2.0765e-05
ENSG00000170385.10	SLC30A1	721.067	1.39456	0.270321	5.15891	2.48387e-07	1.36666e-06
ENSG00000162772.17	ATF3	1146.05	6.30334	0.317501	19.853	1.03913e-87	1.12986e-84
ENSG00000092969.12	TGFB2	390.752	3.55732	0.392925	9.05342	1.38561e-19	3.24802e-18
ENSG00000136630.13	HLX	130.176	1.31846	0.354201	3.72235	0.000197376	0.000652154
ENSG00000143507.18	DUSP10	390.241	1.3732	0.279483	4.91334	8.95367e-07	4.52323e-06
ENSG00000143514.18	TP53BP2	2859.15	1.26437	0.0799267	15.8192	2.2952e-56	5.69168e-54
ENSG00000143751.10	SDE2	827.993	1.00692	0.135069	7.45489	8.99457e-14	1.14333e-12
ENSG00000143801.18	PSEN2	35.097	1.4657	0.485703	3.01769	0.00254712	0.00664272
ENSG00000181450.18	ZNF678	251.602	1.07125	0.311181	3.44252	0.000576311	0.001741
ENSG00000143816.8	WNT9A	91.5736	2.78073	0.523401	5.31282	1.07942e-07	6.28921e-07
ENSG00000198835.4	GJC2	31.7244	1.72716	0.532598	3.24289	0.00118325	0.00334973
ENSG00000181218.6	H2AC25	324.289	1.60752	0.263654	6.09708	1.08021e-09	8.31179e-09
ENSG00000196890.5	H2BC26	27.0448	1.6201	0.515108	3.14517	0.00165989	0.00453033
ENSG00000116574.6	RHOU	160.764	1.608	0.354511	4.53581	5.7383e-06	2.54745e-05
ENSG00000116991.12	SIPA1L2	282.072	1.39165	0.211194	6.58946	4.41441e-11	4.09433e-10
ENSG00000143669.16	LYST	654.271	1.04699	0.200608	5.2191	1.79799e-07	1.00732e-06
ENSG00000182901.18	RGS7	14.4103	1.98965	0.716443	2.77713	0.00548421	0.0131813
ENSG00000054277.14	OPN3	84.7612	1.78567	0.493536	3.61811	0.000296763	0.000952487
ENSG00000162849.16	KIF26B	354.823	1.22955	0.223986	5.48941	4.03267e-08	2.50228e-07
ENSG00000162852.14	CNST	839.345	1.15446	0.134504	8.58309	9.23596e-18	1.80069e-16
ENSG00000277462.2	ZNF670	122.321	1.09995	0.309775	3.55082	0.000384035	0.00120043
ENSG00000188295.15	ZNF669	204.491	1.0664	0.194862	5.47261	4.43459e-08	2.73486e-07
ENSG00000052802.13	MSMO1	550.254	1.79691	0.145952	12.7912	1.83637e-37	8.65239e-35
ENSG00000196418.13	ZNF124	166.626	1.48008	0.336025	4.40468	1.05941e-05	4.49151e-05
ENSG00000162722.9	TRIM58	2937.84	1.57417	0.150826	10.437	1.68059e-25	6.56219e-24
ENSG00000172893.18	DHCR7	3247.28	1.32361	0.0813526	15.4096	1.41059e-53	1.53375e-50
ENSG00000035115.22	SH3YL1	385.351	1.12495	0.22062	5.09904	3.41375e-07	1.82986e-06
ENSG00000130508.11	PXDN	1697.88	1.77752	0.282021	6.30279	2.92328e-10	2.42776e-09
ENSG00000118004.18	COLEC11	31.4134	2.03385	0.541746	3.75425	0.000173859	0.000579736
ENSG00000151360.10	ALLC	6.93501	3.4864	1.24829	2.79293	0.00522332	0.0126186
ENSG00000134321.13	RSAD2	77.0328	4.00673	1.60396	2.49803	0.0124887	0.0273178
ENSG00000115738.10	ID2	269.907	3.50986	0.557924	6.29092	3.15589e-10	2.60869e-09
ENSG00000172059.11	KLF11	677.813	1.51275	0.260396	5.80941	6.26952e-09	4.3356e-08
ENSG00000115758.14	ODC1	4734.9	1.1042	0.168873	6.53862	6.2089e-11	5.64029e-10
ENSG00000143878.10	RHOB	2921.76	1.03797	0.235136	4.41434	1.01319e-05	4.30978e-05
ENSG00000119771.15	KLHL29	371.762	1.80443	0.302712	5.96089	2.50871e-09	1.83639e-08
ENSG00000115194.11	SLC30A3	247.446	1.40465	0.250004	5.6185	1.92617e-08	1.24949e-07
ENSG00000163794.6	UCN	72.5492	1.63034	0.502557	3.24408	0.00117829	0.00333771
ENSG00000115216.14	NRBP1	2107.29	1.14966	0.12422	9.255	2.14231e-20	5.46598e-19
ENSG00000075426.12	FOSL2	3234.24	1.10262	0.166398	6.62638	3.44023e-11	3.22893e-10
ENSG00000119801.13	YPEL5	735.478	2.35874	0.233203	10.1145	4.76378e-24	1.64234e-22
ENSG00000213626.13	LBH	675.627	2.71197	0.240847	11.2601	2.06433e-29	1.07673e-27
ENSG00000158125.10	XDH	77.3909	1.61743	0.514651	3.14277	0.00167359	0.00456243
ENSG00000049323.16	LTBP1	265.773	2.47291	0.26827	9.21802	3.02646e-20	7.49195e-19
ENSG00000115825.11	PRKD3	914.891	1.03703	0.147135	7.04812	1.81348e-12	1.99949e-11
ENSG00000115828.17	QPCT	21.0117	1.5249	0.675771	2.25653	0.0240372	0.0486075
ENSG00000116016.14	EPAS1	510.237	2.0501	0.361493	5.6712	1.41804e-08	9.36195e-08
ENSG00000184261.5	KCNK12	1448.42	3.73742	1.60031	2.33543	0.0195207	0.0405058
ENSG00000119737.6	GPR75	78.9529	1.40434	0.327562	4.28724	1.80905e-05	7.30884e-05
ENSG00000119862.13	LGALSL	162.108	1.05275	0.23353	4.508	6.54402e-06	2.87982e-05
ENSG00000059728.11	MXD1	375.508	2.91542	0.183568	15.882	8.44288e-57	2.16982e-54
ENSG00000124374.9	PAIP2B	64.4572	1.46558	0.388631	3.77114	0.000162504	0.000545086
ENSG00000003137.9	CYP26B1	158.567	1.07969	0.18996	5.68375	1.3177e-08	8.756e-08
ENSG00000187605.16	TET3	1306.02	1.87309	0.187461	9.99191	1.65362e-23	5.47399e-22
ENSG00000188687.18	SLC4A5	17.1946	4.13977	1.57136	2.63451	0.00842582	0.019306
ENSG00000159399.10	HK2	1005.98	1.42867	0.13191	10.8306	2.46464e-27	1.11302e-25
ENSG00000115423.19	DNAH6	16.3738	4.48851	1.60749	2.79225	0.00523427	0.0126429
ENSG00000168899.5	VAMP5	160.538	3.0583	1.10319	2.77223	0.00556738	0.0133608
ENSG00000168874.13	ATOH8	154.59	2.44515	0.670697	3.64568	0.000266689	0.000863015
ENSG00000115548.17	KDM3A	1661.7	1.44698	0.170688	8.47738	2.30312e-17	4.31187e-16
ENSG00000116133.13	DHCR24	4560.76	1.7264	0.130622	11.6856	1.5105e-31	2.80933e-29
ENSG00000144115.18	THNSL2	42.7552	1.09187	0.431353	2.53128	0.0113648	0.0251159
ENSG00000172071.15	EIF2AK3	1504.33	1.3146	0.242077	5.43051	5.61935e-08	3.41725e-07
ENSG00000233757.7	ENSG00000233757	420.104	1.33713	0.125176	10.682	1.23549e-26	5.26014e-25
ENSG00000188886.4	ASTL	6.98628	5.52343	1.54071	3.585	0.000337081	0.00106831
ENSG00000158050.5	DUSP2	92.7871	1.60855	0.310121	5.18685	2.13877e-07	1.18694e-06
ENSG00000198885.10	ITPRIPL1	582.604	1.0883	0.132321	8.22473	1.95629e-16	3.27245e-15
ENSG00000163121.10	NEURL3	28.7862	2.82726	0.873462	3.23685	0.00120857	0.00341323
ENSG00000196843.17	ARID5A	611.766	1.28251	0.165356	7.75606	8.76097e-15	1.2396e-13
ENSG00000071073.13	MGAT4A	262.436	1.89955	0.294941	6.44043	1.19132e-10	1.04101e-09
ENSG00000144218.21	AFF3	1153.24	1.38445	0.15369	9.00805	2.0975e-19	4.78968e-18
ENSG00000170500.13	LONRF2	107.134	1.60178	0.365778	4.37909	1.19177e-05	5.00316e-05
ENSG00000204634.13	TBC1D8	690.437	1.41994	0.210901	6.73272	1.66524e-11	1.6312e-10
ENSG00000115602.17	IL1RL1	5.82422	4.20829	1.48667	2.83068	0.00464489	0.0113807
ENSG00000135953.11	MFSD9	422.561	1.12993	0.251934	4.485	7.29141e-06	3.17805e-05
ENSG00000183054.13	RGPD6	3.75477	4.21361	1.69283	2.48909	0.0128072	0.0279152
ENSG00000153094.24	BCL2L11	639.846	2.42474	0.258498	9.38013	6.58899e-21	1.76059e-19
ENSG00000144161.14	ZC3H8	555.95	1.35244	0.118915	11.3731	5.69065e-30	3.11624e-28
ENSG00000188177.14	ZC3H6	235.705	1.47604	0.388138	3.80287	0.000143028	0.000484354
ENSG00000144136.11	SLC20A1	2842.18	1.04206	0.146302	7.12267	1.05856e-12	1.1951e-11
ENSG00000115008.6	IL1A	63.8145	4.72209	0.424904	11.1133	1.08075e-28	5.34141e-27
ENSG00000125538.12	IL1B	253.224	2.56879	0.813402	3.15808	0.00158812	0.00435462
ENSG00000125618.18	PAX8	620.26	1.86023	0.212997	8.7336	2.4669e-18	5.04148e-17
ENSG00000115109.14	EPB41L5	904.507	1.05598	0.143189	7.3747	1.64715e-13	2.03696e-12
ENSG00000144233.12	AMMECR1L	1772.57	1.5058	0.0909967	16.5479	1.65914e-61	4.98977e-59
ENSG00000150551.11	LYPD1	13.4886	3.99428	1.20756	3.30772	0.000940575	0.00271382
ENSG00000082258.13	CCNT2	1168.12	1.08571	0.13198	8.22634	1.93023e-16	3.23651e-15
ENSG00000169554.23	ZEB2	2078.03	1.15642	0.12328	9.3805	6.56596e-21	1.75776e-19
ENSG00000121989.15	ACVR2A	112.937	1.33873	0.259369	5.1615	2.44985e-07	1.34847e-06
ENSG00000187123.15	LYPD6	98.6884	1.56598	0.311237	5.03149	4.8668e-07	2.56114e-06
ENSG00000183091.21	NEB	48.757	3.96376	0.935333	4.2378	2.25718e-05	8.91456e-05
ENSG00000153234.16	NR4A2	50.3187	1.90338	0.528399	3.60218	0.000315564	0.00100734
ENSG00000196151.11	WDSUB1	271.576	1.09007	0.194672	5.5995	2.14973e-08	1.38498e-07
ENSG00000123636.19	BAZ2B	392.189	1.82873	0.211311	8.65421	4.96317e-18	9.90882e-17
ENSG00000115339.14	GALNT3	66.0425	2.54115	0.669603	3.79501	0.000147639	0.000498658
ENSG00000169432.19	SCN9A	33.5165	1.61448	0.483926	3.33621	0.000849292	0.00247622
ENSG00000172318.6	B3GALT1	11.9112	2.10397	0.750613	2.803	0.00506297	0.0122795
ENSG00000204334.8	ERICH2	14.2855	1.59495	0.628712	2.53685	0.0111854	0.0248126
ENSG00000071967.12	CYBRD1	883.746	1.08914	0.171388	6.35481	2.0869e-10	1.76954e-09
ENSG00000115844.11	DLX2	270.088	2.24441	0.312995	7.17074	7.45935e-13	8.60988e-12
ENSG00000163328.14	GPR155	44.9834	1.5341	0.54369	2.82164	0.00477784	0.0116781
ENSG00000003436.16	TFPI	17.3524	2.67672	0.991566	2.69948	0.00694474	0.0162765
ENSG00000151690.15	MFSD6	317.198	1.87864	0.225481	8.33167	7.97106e-17	1.39964e-15
ENSG00000138411.13	HECW2	62.6597	1.77148	0.403897	4.38598	1.15464e-05	4.85882e-05
ENSG00000162971.11	TYW5	209.937	1.1023	0.189064	5.83027	5.53381e-09	3.85133e-08
ENSG00000013441.17	CLK1	1422.58	1.27429	0.109982	11.5864	4.83168e-31	2.83385e-29
ENSG00000155744.10	HYCC2	388.457	1.49147	0.244137	6.10915	1.00161e-09	7.74492e-09
ENSG00000138395.17	CDK15	16.8008	1.61716	0.697019	2.3201	0.0203353	0.041962
ENSG00000116117.19	PARD3B	59.647	2.15741	0.525799	4.10311	4.07626e-05	0.000153362
ENSG00000118257.17	NRP2	117.662	2.41473	0.536581	4.50022	6.78847e-06	2.97997e-05
ENSG00000114933.16	INO80D	393.419	1.36465	0.178908	7.62766	2.39045e-14	3.22415e-13
ENSG00000204186.10	ZDBF2	173.382	1.47166	0.22419	6.56436	5.22575e-11	4.79649e-10
ENSG00000144401.14	METTL21A	233.459	1.05927	0.260516	4.06604	4.78182e-05	0.000176801
ENSG00000163251.4	FZD5	208.99	1.83147	0.30571	5.99089	2.08696e-09	1.54042e-08
ENSG00000078018.22	MAP2	63.3822	3.25963	0.798605	4.08165	4.47177e-05	0.000166557
ENSG00000144445.17	KANSL1L	151.203	1.35689	0.361413	3.75441	0.000173748	0.000579502
ENSG00000115414.21	FN1	760.357	1.52023	0.501503	3.03135	0.00243464	0.00637643
ENSG00000135913.11	USP37	759.563	1.54025	0.143499	10.7336	7.07996e-27	3.06979e-25
ENSG00000280537.2	ENSG00000280537	7.7497	2.79113	1.23758	2.25532	0.0241133	0.0487403
ENSG00000213901.11	SLC23A3	10.9214	1.86406	0.814394	2.28889	0.0220859	0.0450418
ENSG00000135924.17	DNAJB2	1421.09	1.27572	0.136343	9.35675	8.22285e-21	2.17659e-19
ENSG00000123989.15	CHPF	904.841	1.12103	0.160858	6.96906	3.19057e-12	3.41916e-11
ENSG00000188760.11	TMEM198	48.8984	1.24925	0.434806	2.87311	0.00406452	0.0101344
ENSG00000114923.17	SLC4A3	118.872	1.3113	0.279231	4.69611	2.65158e-06	1.24477e-05
ENSG00000116106.12	EPHA4	59.3137	1.37507	0.439566	3.12825	0.00175851	0.00476818
ENSG00000169047.6	IRS1	860.609	1.08506	0.103377	10.4961	8.99764e-26	3.5927e-24
ENSG00000081052.14	COL4A4	8.13722	2.383	1.05877	2.25072	0.0244034	0.0492633
ENSG00000115009.13	CCL20	32.24	3.38982	0.763016	4.44266	8.88532e-06	3.81977e-05
ENSG00000163273.4	NPPC	35.2153	1.15007	0.426947	2.69371	0.00706607	0.0165089
ENSG00000144476.6	ACKR3	27.7791	2.03783	0.59834	3.4058	0.000659701	0.00197185
ENSG00000178752.16	ERFE	501.711	1.06421	0.260728	4.0817	4.47076e-05	0.000166557
ENSG00000132326.13	PER2	478.828	2.54325	0.211722	12.0122	3.06497e-33	2.04356e-31
ENSG00000068024.18	HDAC4	784.701	1.32814	0.175694	7.55938	4.05e-14	5.31539e-13
ENSG00000188542.10	DUSP28	141.787	1.34581	0.294226	4.57408	4.78326e-06	2.1546e-05
ENSG00000178623.13	GPR35	54.3763	2.40968	0.433738	5.55562	2.76624e-08	1.76288e-07
ENSG00000150995.21	ITPR1	485.7	1.10373	0.306589	3.60002	0.000318195	0.00101505
ENSG00000134107.5	BHLHE40	2230.31	3.2006	0.53136	6.02342	1.70769e-09	1.27312e-08
ENSG00000196220.17	SRGAP3	199.387	2.4018	0.300675	7.98802	1.37124e-15	2.10223e-14
ENSG00000144550.14	CPNE9	8.02024	3.89533	1.15674	3.3675	0.000758525	0.00223743
ENSG00000134070.5	IRAK2	733.427	1.00639	0.336966	2.98663	0.00282072	0.00728369
ENSG00000154781.17	CCDC174	738.713	1.17778	0.128238	9.18437	4.13959e-20	1.00538e-18
ENSG00000131379.10	C3orf20	12.5315	3.82573	0.872824	4.38316	1.1697e-05	4.9178e-05
ENSG00000177463.16	NR2C2	2028.26	1.13769	0.0974173	11.6785	1.642e-31	9.87644e-30
ENSG00000206561.14	COLQ	88.4633	1.47167	0.372791	3.94772	7.89006e-05	0.000279724
ENSG00000182568.18	SATB1	3122.49	1.92441	0.146762	13.1124	2.79549e-39	2.61684e-37
ENSG00000183960.9	KCNH8	25.209	2.85068	0.789424	3.61109	0.000304916	0.000975774
ENSG00000174738.13	NR1D2	1057.07	2.32402	0.190122	12.2238	2.31917e-34	1.63092e-32
ENSG00000151090.20	THRB	21.3644	3.71391	0.724048	5.12937	2.90709e-07	1.57742e-06
ENSG00000033867.17	SLC4A7	766.874	1.00923	0.19111	5.28088	1.28564e-07	7.40224e-07
ENSG00000144642.22	RBMS3	36.4448	1.34352	0.518643	2.59045	0.00958506	0.0216498
ENSG00000172995.17	ARPP21	4711.59	1.55377	0.684758	2.26908	0.0232637	0.0471986
ENSG00000144681.11	STAC	29.5741	1.94401	0.592197	3.28271	0.00102816	0.0029437
ENSG00000114739.14	ACVR2B	477.474	1.48407	0.222451	6.67144	2.53299e-11	2.42409e-10
ENSG00000183873.18	SCN5A	121.604	1.09475	0.281616	3.88739	0.000101326	0.000352422
ENSG00000168356.13	SCN11A	14.9702	2.59619	1.02698	2.52798	0.0114721	0.0253412
ENSG00000144655.15	CSRNP1	758.916	1.82777	0.114577	15.9524	2.74361e-57	7.18165e-55
ENSG00000114784.4	EIF1B	1051.69	1.58003	0.159156	9.92751	3.16046e-23	1.01993e-21
ENSG00000011198.10	ABHD5	269.354	1.57345	0.200119	7.86257	3.76319e-15	5.52938e-14
ENSG00000178917.17	ZNF852	157.098	1.08661	0.197327	5.50667	3.65676e-08	2.28912e-07
ENSG00000169981.11	ZNF35	198.318	1.31963	0.209892	6.28719	3.23269e-10	2.66905e-09
ENSG00000186446.12	ZNF501	118.207	1.17309	0.381061	3.07849	0.0020805	0.00554238
ENSG00000164045.12	CDC25A	935.258	1.74226	0.245573	7.09467	1.29661e-12	1.44882e-11
ENSG00000164050.13	PLXNB1	480.382	1.00634	0.172793	5.82398	5.74634e-09	3.99334e-08
ENSG00000145040.4	UCN2	16.8536	2.44505	0.866974	2.82021	0.00479922	0.0117223
ENSG00000114270.18	COL7A1	504.442	1.56309	0.201035	7.77525	7.52963e-15	1.0729e-13
ENSG00000182179.13	UBA7	531.51	1.24138	0.435158	2.85271	0.00433483	0.0107026
ENSG00000114378.17	HYAL1	172.639	1.30125	0.468692	2.77635	0.00549728	0.0132105
ENSG00000068028.18	RASSF1	1193.47	1.94606	0.196879	9.88455	4.8577e-23	1.53954e-21
ENSG00000088538.13	DOCK3	336.277	1.41922	0.161638	8.78022	1.63154e-18	3.40145e-17
ENSG00000187672.15	ERC2	56.424	1.10859	0.371443	2.98456	0.00283984	0.00732769
ENSG00000174844.15	DNAH12	9.93713	6.12394	1.80567	3.3915	0.000695107	0.00206762
ENSG00000189283.10	FHIT	350.975	1.19938	0.230721	5.19839	2.01023e-07	1.11869e-06
ENSG00000163638.13	ADAMTS9	91.1036	2.67342	0.29294	9.12617	7.09636e-20	1.69152e-18
ENSG00000163376.11	KBTBD8	63.5039	2.35543	0.368553	6.39101	1.64795e-10	1.40918e-09
ENSG00000114861.24	FOXP1	507.986	1.62557	0.193509	8.4005	4.44565e-17	8.00501e-16
ENSG00000163602.12	RYBP	797.534	1.01937	0.155402	6.55959	5.39552e-11	4.93294e-10
ENSG00000206538.9	VGLL3	478.008	2.03551	0.24526	8.2994	1.04636e-16	1.80811e-15
ENSG00000168386.19	FILIP1L	612.298	2.32239	0.15472	15.0103	6.28877e-51	1.20124e-48
ENSG00000114423.23	CBLB	289.82	1.08137	0.244807	4.41724	9.9967e-06	4.25741e-05
ENSG00000240891.8	PLCXD2	187.095	1.32158	0.421066	3.13866	0.0016972	0.00462223
ENSG00000144824.21	PHLDB2	1218.25	1.78993	0.172572	10.3721	3.3222e-25	1.25896e-23
ENSG00000144834.14	TAGLN3	9.61724	5.27002	2.0027	2.63146	0.0085018	0.0194707
ENSG00000114529.13	C3orf52	247.217	2.06866	0.27034	7.65207	1.97764e-14	2.67502e-13
ENSG00000091972.18	CD200	189.317	3.73106	1.59755	2.33549	0.0195178	0.0405058
ENSG00000144857.15	BOC	28.5912	2.58207	0.624375	4.13545	3.54267e-05	0.000135048
ENSG00000181722.18	ZBTB20	74.1532	2.36753	0.355562	6.65858	2.76494e-11	2.63181e-10
ENSG00000185565.12	LSAMP	41.3559	1.12753	0.469627	2.40092	0.016354	0.0346573
ENSG00000121577.14	POPDC2	24.794	2.07839	0.833158	2.4946	0.01261	0.0275363
ENSG00000160145.16	KALRN	302.471	1.33266	0.235121	5.66798	1.4449e-08	9.52597e-08
ENSG00000163884.4	KLF15	183.216	2.39498	0.392692	6.09888	1.06814e-09	8.22962e-09
ENSG00000179348.13	GATA2	534.522	1.04764	0.137979	7.59275	3.13177e-14	4.16048e-13
ENSG00000169714.17	CNBP	7601.95	1.0556	0.121951	8.65593	4.88904e-18	9.80236e-17
ENSG00000172765.19	TMCC1	573.957	1.17098	0.222099	5.27236	1.34684e-07	7.73256e-07
ENSG00000240303.8	ACAD11	49.496	1.27937	0.399766	3.2003	0.00137287	0.00382525
ENSG00000091513.16	TF	28.3636	4.43504	1.19503	3.71122	0.00020626	0.000679283
ENSG00000158186.13	MRAS	747.236	1.25896	0.119342	10.5492	5.1248e-26	2.08158e-24
ENSG00000177311.12	ZBTB38	2103.7	1.0434	0.0988482	10.5556	4.78687e-26	1.95556e-24
ENSG00000144935.17	TRPC1	112.453	1.19917	0.276245	4.34095	1.41866e-05	5.86085e-05
ENSG00000114698.15	PLSCR4	52.5286	1.99656	0.493484	4.04584	5.2135e-05	0.00019146
ENSG00000144893.13	MED12L	112.454	1.77175	0.228441	7.75585	8.77512e-15	1.24036e-13
ENSG00000163659.13	TIPARP	816.692	1.55939	0.119344	13.0664	5.1224e-39	4.64135e-37
ENSG00000168779.21	SHOX2	229.84	1.08484	0.198036	5.47798	4.30201e-08	2.66006e-07
ENSG00000163590.14	PPM1L	319.948	1.44709	0.299312	4.83473	1.33323e-06	6.54804e-06
ENSG00000136603.15	SKIL	513.733	1.62773	0.241835	6.73073	1.68815e-11	1.65135e-10
ENSG00000163584.18	RPL22L1	646.547	1.837	0.207674	8.8456	9.10346e-19	1.95856e-17
ENSG00000163577.8	EIF5A2	322.489	1.87199	0.245793	7.61611	2.61427e-14	3.51931e-13
ENSG00000075651.17	PLD1	203.591	2.23497	0.394542	5.6647	1.47279e-08	9.69626e-08
ENSG00000075420.13	FNDC3B	2270.43	1.36723	0.185767	7.35992	1.84014e-13	2.26374e-12
ENSG00000172667.11	ZMAT3	331.548	1.23388	0.159356	7.74291	9.71663e-15	1.3639e-13
ENSG00000078081.8	LAMP3	80.2103	2.58152	0.731903	3.52713	0.000420088	0.00130076
ENSG00000053524.13	MCF2L2	185.072	1.07774	0.369466	2.91703	0.00353382	0.00893953
ENSG00000176597.12	B3GNT5	101.205	3.35744	0.542398	6.19	6.01634e-10	4.78027e-09
ENSG00000114796.16	KLHL24	1046.07	1.81743	0.156931	11.5811	5.13913e-31	3.00172e-29
ENSG00000182580.3	EPHB3	58.2782	1.24346	0.374573	3.31967	0.000901244	0.00261315
ENSG00000163898.10	LIPH	9.63926	2.22337	0.968342	2.29606	0.0216724	0.0443392
ENSG00000113916.18	BCL6	555.876	2.34371	0.327473	7.15694	8.24998e-13	9.47307e-12
ENSG00000090530.10	P3H2	170.133	2.59628	0.24586	10.56	4.56606e-26	1.87076e-24
ENSG00000163347.6	CLDN1	645.574	3.17265	0.375584	8.44724	2.9828e-17	5.48983e-16
ENSG00000196083.11	IL1RAP	213.229	1.44435	0.216661	6.66641	2.6213e-11	2.50521e-10
ENSG00000127249.15	ATP13A4	15.6965	5.76703	1.72152	3.34997	0.000808203	0.00236962
ENSG00000114315.4	HES1	288.318	2.9111	0.303719	9.58483	9.2611e-22	2.65529e-20
ENSG00000133657.17	ATP13A3	2595.13	1.27259	0.0974271	13.062	5.43017e-39	4.88888e-37
ENSG00000185112.6	FAM43A	363.434	1.60794	0.30049	5.35108	8.74322e-08	5.16661e-07
ENSG00000176945.18	MUC20	112.544	2.51859	0.3466	7.26657	3.68738e-13	4.41331e-12
ENSG00000072274.14	TFRC	4088.02	1.21268	0.164116	7.38918	1.47735e-13	1.83501e-12
ENSG00000174013.8	FBXO45	611.357	1.04513	0.206006	5.07327	3.91027e-07	2.07554e-06
ENSG00000185621.11	LMLN	297.621	1.23059	0.252697	4.86981	1.11703e-06	5.55178e-06
ENSG00000272602.6	ZNF595	250.384	1.07679	0.196533	5.47896	4.27838e-08	2.64892e-07
ENSG00000159674.12	SPON2	38.0814	1.3304	0.506338	2.62749	0.00860186	0.0196858
ENSG00000185818.8	NAT8L	656.208	1.10375	0.161166	6.84852	7.46183e-12	7.63744e-11
ENSG00000188981.11	MSANTD1	12.416	2.9093	0.916147	3.17558	0.00149537	0.0041211
ENSG00000109758.9	HGFAC	44.7439	2.07686	0.399476	5.19897	2.00396e-07	1.11563e-06
ENSG00000178163.8	ZNF518B	782.76	1.35936	0.136175	9.98245	1.81922e-23	5.99408e-22
ENSG00000137449.17	CPEB2	112.968	1.70285	0.305661	5.57102	2.53246e-08	1.62121e-07
ENSG00000169762.17	TAPT1	1077.12	1.03237	0.2247	4.59444	4.33913e-06	1.97151e-05
ENSG00000145147.20	SLIT2	90.7595	1.86473	0.285646	6.5281	6.66093e-11	6.03154e-10
ENSG00000109819.9	PPARGC1A	17.384	1.90401	0.622141	3.06042	0.00221028	0.00584817
ENSG00000181982.20	CCDC149	87.5639	1.37859	0.349169	3.94821	7.87386e-05	0.00027922
ENSG00000109618.13	SEPSECS	284.621	1.09734	0.221391	4.95657	7.17489e-07	3.67445e-06
ENSG00000168214.22	RBPJ	1386.58	1.14601	0.16141	7.09997	1.2478e-12	1.39981e-11
ENSG00000047365.13	ARAP2	341.278	1.01659	0.133763	7.59993	2.96294e-14	3.96602e-13
ENSG00000188848.17	BEND4	148.726	1.08844	0.379366	2.8691	0.00411637	0.0102474
ENSG00000163293.12	NIPAL1	43.0532	1.71513	0.435773	3.93584	8.29062e-05	0.00029275
ENSG00000074966.11	TXK	39.9795	1.64233	0.497728	3.29966	0.000968014	0.00278674
ENSG00000109220.11	CHIC2	294.101	1.24361	0.142958	8.6991	3.34522e-18	6.7743e-17
ENSG00000128052.10	KDR	19.4157	2.47047	0.819375	3.01507	0.0025692	0.00669412
ENSG00000084093.19	REST	1494.41	1.05488	0.117928	8.94513	3.71517e-19	8.26991e-18
ENSG00000169429.12	CXCL8	54.8963	4.09016	0.732685	5.58243	2.37181e-08	1.52181e-07
ENSG00000163734.4	CXCL3	15.6486	2.35773	1.02766	2.29426	0.0217756	0.0445139
ENSG00000081041.9	CXCL2	79.4572	2.31803	0.571034	4.05936	4.92078e-05	0.000181464
ENSG00000109321.11	AREG	47.2918	2.71242	0.415996	6.52029	7.01735e-11	6.32188e-10
ENSG00000138764.15	CCNG2	549.63	1.32707	0.33811	3.92497	8.6741e-05	0.000305376
ENSG00000138759.20	FRAS1	143.28	1.67432	0.215552	7.76758	8.00028e-15	1.13652e-13
ENSG00000138670.19	RASGEF1B	43.3787	4.49197	0.551854	8.13977	3.96018e-16	6.43416e-15
ENSG00000138678.11	GPAT3	151.52	1.56422	0.388176	4.02967	5.5855e-05	0.000204219
ENSG00000163644.15	PPM1K	332.576	1.07379	0.220853	4.86201	1.16202e-06	5.75713e-06
ENSG00000168785.8	TSPAN5	316.757	1.01687	0.249322	4.07853	4.53216e-05	0.000168517
ENSG00000109270.13	LAMTOR3	334.628	1.16302	0.208526	5.57732	2.44251e-08	1.56505e-07
ENSG00000145358.6	DDIT4L	245.481	1.64478	0.363051	4.53043	5.88626e-06	2.60495e-05
ENSG00000164023.15	SGMS2	367.466	1.01081	0.19043	5.30804	1.1081e-07	6.4457e-07
ENSG00000138795.10	LEF1	6255.78	1.28067	0.210405	6.08668	1.15277e-09	8.84603e-09
ENSG00000183423.12	LRIT3	6.78361	2.83401	1.11028	2.55253	0.0106945	0.0238208
ENSG00000145390.12	USP53	598.15	1.53882	0.237766	6.472	9.67164e-11	8.5657e-10
ENSG00000138685.18	FGF2	369.338	1.76359	0.450322	3.9163	8.99197e-05	0.000315623
ENSG00000164056.11	SPRY1	81.1038	3.87237	0.602228	6.43008	1.27539e-10	1.10667e-09
ENSG00000164040.18	PGRMC2	729.292	1.00637	0.130815	7.69312	1.43584e-14	1.97813e-13
ENSG00000151014.6	NOCT	782.647	1.04545	0.194926	5.3633	8.17146e-08	4.85922e-07
ENSG00000172007.7	RAB33B	211.374	1.19716	0.157952	7.57926	3.47527e-14	4.59523e-13
ENSG00000196782.13	MAML3	75.2652	2.47883	0.644262	3.84756	0.000119302	0.000409604
ENSG00000164136.17	IL15	29.929	2.76367	0.620631	4.45301	8.46757e-06	3.65351e-05
ENSG00000164164.17	OTUD4	1906.23	1.01318	0.0803186	12.6145	1.75737e-36	1.39294e-34
ENSG00000151612.18	ZNF827	739.752	1.26547	0.168212	7.52309	5.34959e-14	6.95644e-13
ENSG00000164142.16	FHIP1A	27.1841	2.10822	0.471872	4.46778	7.90353e-06	3.42899e-05
ENSG00000109738.11	GLRB	37.1404	1.87344	0.480428	3.89952	9.63824e-05	0.000336636
ENSG00000129116.20	PALLD	657.883	1.11931	0.271851	4.11738	3.83212e-05	0.000144677
ENSG00000168564.6	CDKN2AIP	525.091	2.46203	0.241594	10.1908	2.17985e-24	7.68385e-23
ENSG00000164305.20	CASP3	520.075	1.24747	0.162042	7.69841	1.37765e-14	1.90167e-13
ENSG00000186352.9	ANKRD37	34.3415	1.14011	0.390889	2.9167	0.00353754	0.0089467
ENSG00000154556.20	SORBS2	223.241	2.5548	1.13547	2.24998	0.0244499	0.0493502
ENSG00000145476.16	CYP4V2	273.09	1.73728	0.392163	4.42999	9.42363e-06	4.02791e-05
ENSG00000206077.14	ZDHHC11B	52.8785	1.69808	0.487374	3.48413	0.000493736	0.0015106
ENSG00000170549.4	IRX1	1465.35	3.73361	1.58439	2.35649	0.0184485	0.0385867
ENSG00000145536.15	ADAMTS16	43.257	2.09888	0.524594	4.00096	6.30861e-05	0.000228412
ENSG00000133398.4	MED10	773.224	1.06962	0.11918	8.97477	2.83942e-19	6.37068e-18
ENSG00000039139.11	DNAH5	339.878	1.21807	0.325625	3.74071	0.0001835	0.000608439
ENSG00000038382.23	TRIO	18743	1.01507	0.0710331	14.2901	2.52218e-46	3.71365e-44
ENSG00000079215.15	SLC1A3	267.811	1.35967	0.198788	6.83978	7.93147e-12	8.07718e-11
ENSG00000168621.15	GDNF	116.069	2.17256	0.315021	6.89656	5.32767e-12	5.55358e-11
ENSG00000132357.14	CARD6	34.2871	1.232	0.438419	2.8101	0.00495261	0.012047
ENSG00000134363.12	FST	82.2867	1.91217	0.543893	3.5157	0.000438594	0.00135272
ENSG00000155545.20	MIER3	748.917	1.03859	0.138104	7.52033	5.46392e-14	7.09206e-13
ENSG00000130449.6	ZSWIM6	1065.88	1.53868	0.12867	11.9583	5.87559e-33	3.86286e-31
ENSG00000186479.5	RGS7BP	28.6336	1.23598	0.477632	2.58772	0.00966122	0.0217975
ENSG00000197822.12	OCLN	521.397	1.15919	0.165634	6.9985	2.58716e-12	2.80385e-11
ENSG00000171617.15	ENC1	1375.06	1.24774	0.196579	6.34724	2.19206e-10	1.85315e-09
ENSG00000176928.7	GCNT4	20.6314	2.14656	0.774275	2.77235	0.00556524	0.013358
ENSG00000181104.7	F2R	958.655	2.13749	0.236682	9.03108	1.69984e-19	3.91962e-18
ENSG00000164251.5	F2RL1	469.964	2.11823	0.423081	5.00667	5.53792e-07	2.89171e-06
ENSG00000145685.14	LHFPL2	516.099	1.02665	0.262504	3.91098	9.19238e-05	0.000321938
ENSG00000152409.9	JMY	668.331	1.13669	0.17254	6.58799	4.45828e-11	4.13232e-10
ENSG00000164300.17	SERINC5	2911.06	1.40454	0.174318	8.05735	7.79648e-16	1.22995e-14
ENSG00000131732.12	ZCCHC9	724.478	1.11	0.164812	6.73492	1.64016e-11	1.60775e-10
ENSG00000145687.17	SSBP2	2350.28	2.67879	0.299932	8.93133	4.20934e-19	9.28221e-18
ENSG00000081189.17	MEF2C	3043.49	2.4302	0.234161	10.3783	3.11152e-25	1.18548e-23
ENSG00000164199.18	ADGRV1	79.4679	1.2215	0.421344	2.89906	0.00374279	0.00940187
ENSG00000113369.9	ARRDC3	592.031	2.38513	0.342376	6.96642	3.25117e-12	3.47883e-11
ENSG00000175449.15	RFESD	33.0907	1.76317	0.444362	3.96787	7.2518e-05	0.000259045
ENSG00000164307.13	ERAP1	1956.95	1.12779	0.158281	7.12521	1.03922e-12	1.17703e-11
ENSG00000186952.15	TMEM232	17.3545	1.71374	0.702046	2.44106	0.0146442	0.0314477
ENSG00000172795.17	DCP2	1685.43	1.49492	0.173293	8.62654	6.32332e-18	1.25007e-16
ENSG00000152503.10	TRIM36	181.308	2.40467	0.385198	6.2427	4.30083e-10	3.47583e-09
ENSG00000145780.8	FEM1C	755.899	1.45793	0.0989896	14.7281	4.25327e-49	7.42221e-47
ENSG00000092421.17	SEMA6A	354.128	1.04961	0.417937	2.5114	0.0120252	0.0264266
ENSG00000173926.6	MARCHF3	145.626	1.1606	0.275264	4.21633	2.48313e-05	9.74703e-05
ENSG00000217128.13	FNIP1	1119.03	1.2577	0.161875	7.76958	7.87474e-15	1.11981e-13
ENSG00000125347.15	IRF1	2404.69	1.85542	0.105354	17.6114	2.01552e-69	8.13983e-67
ENSG00000113522.14	RAD50	185.127	1.03376	0.196645	5.257	1.46426e-07	8.3356e-07
ENSG00000152377.14	SPOCK1	476.203	1.60423	0.185342	8.65554	4.90566e-18	9.80785e-17
ENSG00000031003.11	FAM13B	1175.88	1.08938	0.113191	9.62427	6.31546e-22	1.82928e-20
ENSG00000146013.11	GFRA3	12.3576	3.1475	1.25521	2.50755	0.0121571	0.0266751
ENSG00000171604.12	CXXC5	404.134	1.2615	0.266366	4.73597	2.18009e-06	1.03616e-05
ENSG00000113070.8	HBEGF	576.754	1.33617	0.228348	5.85144	4.87327e-09	3.42025e-08
ENSG00000156453.14	PCDH1	153.006	1.21144	0.266314	4.5489	5.39263e-06	2.40533e-05
ENSG00000113552.16	GNPDA1	1316.76	1.24538	0.131112	9.49862	2.12694e-21	6.00087e-20
ENSG00000145819.18	ARHGAP26	513.512	1.59551	0.193222	8.25738	1.48902e-16	2.53277e-15
ENSG00000113580.15	NR3C1	1725.39	1.04916	0.125164	8.38227	5.19168e-17	9.24238e-16
ENSG00000173261.9	PLAC8L1	29.8798	2.29401	0.630743	3.63699	0.000275841	0.000890593
ENSG00000183111.12	ARHGEF37	46.2935	1.79235	0.463048	3.87076	0.000108496	0.000375694
ENSG00000170214.5	ADRA1B	160.016	1.4009	0.329155	4.25604	2.08078e-05	8.28269e-05
ENSG00000221886.4	ZBED8	113.276	1.10772	0.276254	4.0098	6.07714e-05	0.00022088
ENSG00000120129.6	DUSP1	6392.82	2.04927	0.135003	15.1794	4.84064e-52	9.63696e-50
ENSG00000164463.12	CREBRF	529.526	3.63415	0.238885	15.2129	2.90211e-52	5.94512e-50
ENSG00000113739.11	STC2	4846.31	2.0347	0.15454	13.1662	1.3733e-39	1.32956e-37
ENSG00000113742.14	CPEB4	409.711	3.1167	0.200981	15.5074	3.09028e-54	6.93351e-52
ENSG00000146083.12	RNF44	2724.32	1.04242	0.0887096	11.7509	6.98415e-32	4.27363e-30
ENSG00000113240.14	CLK4	450.71	1.21993	0.181774	6.71124	1.92973e-11	1.87598e-10
ENSG00000178338.11	ZNF354B	277.698	1.10407	0.173878	6.34966	2.15796e-10	1.82651e-09
ENSG00000198939.8	ZFP2	52.8386	2.56466	0.602611	4.2559	2.08208e-05	8.28552e-05
ENSG00000087116.17	ADAMTS2	167.171	1.4632	0.393177	3.72148	0.000198056	0.000654246
ENSG00000161011.20	SQSTM1	18997.3	1.05755	0.0754996	14.0074	1.40431e-44	1.78828e-42
ENSG00000196670.14	ZFP62	778.908	1.19339	0.239931	4.97389	6.5622e-07	3.38158e-06
ENSG00000137265.16	IRF4	141.171	2.63114	0.935467	2.81265	0.00491346	0.0119662
ENSG00000137266.15	SLC22A23	444.216	1.33324	0.183764	7.25517	4.01171e-13	4.77722e-12
ENSG00000168994.14	PXDC1	1584.3	1.62305	0.227366	7.13849	9.43644e-13	1.07481e-11
ENSG00000096696.15	DSP	11011.9	1.29545	0.0705056	18.3738	2.13049e-75	1.30933e-72
ENSG00000153162.9	BMP6	98.9649	2.15574	0.375397	5.74258	9.32463e-09	6.32455e-08
ENSG00000137434.12	C6orf52	34.4208	2.34758	0.539665	4.35008	1.3609e-05	5.64941e-05
ENSG00000111837.12	MAK	12.5248	2.95824	1.08124	2.73597	0.00621973	0.0147609
ENSG00000095951.17	HIVEP1	940.24	2.0405	0.140587	14.5142	9.85661e-48	1.53102e-45
ENSG00000145990.11	GFOD1	625.973	1.32677	0.197199	6.72807	1.71928e-11	1.67948e-10
ENSG00000112149.10	CD83	468.723	1.19491	0.140565	8.50075	1.88368e-17	3.56437e-16
ENSG00000008083.14	JARID2	2788.09	1.71637	0.24636	6.96692	3.23955e-12	3.46902e-11
ENSG00000007944.15	MYLIP	413.958	1.63699	0.335808	4.87477	1.08936e-06	5.42761e-06
ENSG00000124788.19	ATXN1	370.186	1.8139	0.259418	6.99218	2.70638e-12	2.92021e-11
ENSG00000124766.7	SOX4	2889.08	2.70159	0.231343	11.6779	1.65401e-31	9.90653e-30
ENSG00000278637.2	H4C1	8.90973	2.72546	1.10647	2.46319	0.0137705	0.029767
ENSG00000278705.3	H4C2	16.1223	2.44212	0.623876	3.91443	9.06178e-05	0.000317679
ENSG00000286522.2	H3C2	74.6148	2.57187	0.553683	4.64503	3.40032e-06	1.56814e-05
ENSG00000287080.2	H3C3	19.8448	1.59597	0.579602	2.75355	0.00589524	0.0140687
ENSG00000187837.4	H1-2	777.447	3.77851	0.540518	6.99054	2.73827e-12	2.95236e-11
ENSG00000197061.5	H4C3	89.5947	1.0344	0.342358	3.02142	0.00251594	0.00656868
ENSG00000180596.8	H2BC4	68.4952	1.52755	0.573726	2.66251	0.00775608	0.0179225
ENSG00000180573.10	H2AC6	1061.62	4.58405	0.627291	7.30769	2.7177e-13	3.29458e-12
ENSG00000158373.9	H2BC5	1584.99	4.43494	0.530925	8.35322	6.64261e-17	1.17074e-15
ENSG00000274290.3	H2BC6	126.785	4.08455	0.490339	8.33006	8.08015e-17	1.41703e-15
ENSG00000277157.2	H4C4	20.5705	3.16351	0.749855	4.21882	2.45581e-05	9.64783e-05
ENSG00000282988.2	ENSG00000282988	97.7768	5.63825	0.695919	8.10187	5.41191e-16	8.70278e-15
ENSG00000277224.3	H2BC7	35.765	1.4555	0.476057	3.0574	0.00223266	0.00589881
ENSG00000276966.3	H4C5	68.2675	2.62086	0.389664	6.72594	1.74468e-11	1.70194e-10
ENSG00000273802.3	H2BC8	81.7226	3.03119	0.496843	6.10091	1.05465e-09	8.13325e-09
ENSG00000277075.3	H2AC8	96.2848	2.94487	0.423403	6.95525	3.51933e-12	3.74591e-11
ENSG00000274750.3	H3C6	73.7016	2.66955	0.340152	7.84812	4.22334e-15	6.16704e-14
ENSG00000124575.7	H1-3	17.7375	1.618	0.567391	2.85164	0.00434937	0.0107311
ENSG00000277775.2	H3C7	19.5608	1.27496	0.564014	2.26051	0.0237897	0.0481689
ENSG00000275713.3	H2BC9	99.006	1.74218	0.395901	4.40053	1.07984e-05	4.56584e-05
ENSG00000273983.2	H3C8	46.7565	1.42805	0.531105	2.68884	0.00717011	0.0167106
ENSG00000158406.6	H4C8	456.09	5.04723	0.627549	8.04277	8.78274e-16	1.37361e-14
ENSG00000124635.9	H2BC11	204.436	3.41876	0.529387	6.45796	1.06124e-10	9.34619e-10
ENSG00000196787.4	H2AC11	126.784	1.83419	0.319759	5.73618	9.68383e-09	6.54306e-08
ENSG00000276180.2	H4C9	17.4249	2.15196	0.709555	3.03283	0.00242268	0.00635218
ENSG00000197903.8	H2BC12	1322.93	2.70534	0.436478	6.19813	5.71395e-10	4.55024e-09
ENSG00000112812.16	PRSS16	114.301	1.49146	0.338451	4.40672	1.04949e-05	4.45349e-05
ENSG00000196747.5	H2AC13	68.5194	3.2198	0.550936	5.84424	5.08884e-09	3.5574e-08
ENSG00000278828.2	H3C10	144.69	3.88562	0.547177	7.10121	1.2367e-12	1.39067e-11
ENSG00000273542.2	H4C12	25.1977	2.83549	0.734376	3.86108	0.000112885	0.000389559
ENSG00000275221.2	H2AC15	19.4988	2.35067	0.678479	3.46461	0.000530994	0.00161307
ENSG00000233822.6	H2BC15	121.726	2.74285	0.432318	6.34452	2.23125e-10	1.88516e-09
ENSG00000275379.2	H3C11	26.2481	1.80582	0.561097	3.21837	0.00128921	0.00361496
ENSG00000197153.5	H3C12	22.4711	4.07293	0.890602	4.57323	4.80259e-06	2.16193e-05
ENSG00000274641.2	H2BC17	37.0191	2.05867	0.594669	3.46188	0.000536415	0.00162744
ENSG00000124657.1	OR2B6	16.145	3.17539	0.971857	3.26734	0.00108562	0.0030938
ENSG00000235109.8	ZSCAN31	106.403	2.36474	0.50671	4.66686	3.05843e-06	1.42254e-05
ENSG00000187987.10	ZSCAN23	29.6775	1.37233	0.546089	2.51301	0.0119705	0.026331
ENSG00000232040.4	ZBED9	120.291	1.53759	0.261352	5.88319	4.02437e-09	2.85564e-08
ENSG00000137331.12	IER3	2828.82	1.96827	0.106728	18.4419	6.05575e-76	3.89082e-73
ENSG00000204580.14	DDR1	2230.74	1.36641	0.209632	6.51814	7.1185e-11	6.40891e-10
ENSG00000204540.11	PSORS1C1	185.73	2.18415	0.192619	11.3392	8.38907e-30	4.49165e-28
ENSG00000204516.10	MICB	1471.74	1.02199	0.219055	4.66542	3.07981e-06	1.43154e-05
ENSG00000213760.11	ATP6V1G2	81.19	1.07825	0.425824	2.53215	0.0113366	0.0250713
ENSG00000204386.12	NEU1	2267.42	1.7784	0.107127	16.6009	6.87016e-62	2.11108e-59
ENSG00000241106.8	HLA-DOB	20.8641	2.31111	0.672933	3.43438	0.000593911	0.00179112
ENSG00000204256.14	BRD2	13389.6	1.00977	0.130717	7.72488	1.11962e-14	1.56536e-13
ENSG00000204248.12	COL11A2	162.721	1.76467	0.211193	8.35573	6.50297e-17	1.14756e-15
ENSG00000124493.14	GRM4	20.7101	2.41267	0.672634	3.58689	0.000334642	0.00106153
ENSG00000096070.19	BRPF3	2715.4	1.16725	0.0985956	11.8388	2.46017e-32	1.5594e-30
ENSG00000010030.14	ETV7	68.9873	3.66572	1.53894	2.38198	0.0172198	0.03628
ENSG00000124762.14	CDKN1A	1155.86	1.92153	0.304721	6.30586	2.86607e-10	2.38446e-09
ENSG00000137193.14	PIM1	1987.55	2.08678	0.114464	18.2309	2.93573e-74	1.48202e-71
ENSG00000172738.13	TMEM217	37.016	2.97485	0.474921	6.26388	3.75522e-10	3.07354e-09
ENSG00000065491.8	TBC1D22B	660.249	1.25541	0.126498	9.92435	3.26219e-23	1.05037e-21
ENSG00000183826.18	BTBD9	370.714	1.00802	0.222034	4.53995	5.62678e-06	2.50187e-05
ENSG00000164626.9	KCNK5	194.119	1.88863	0.274632	6.87696	6.11445e-12	6.34099e-11
ENSG00000124602.10	UNC5CL	71.3385	3.328	0.722278	4.60764	4.07256e-06	1.85816e-05
ENSG00000124596.17	OARD1	416.459	1.1783	0.248267	4.74611	2.07365e-06	9.90909e-06
ENSG00000112561.19	TFEB	240.042	1.53555	0.293141	5.23827	1.6209e-07	9.14627e-07
ENSG00000164663.15	USP49	1374.09	1.53766	0.310334	4.95484	7.2388e-07	3.70324e-06
ENSG00000112599.9	GUCA1B	70.0748	1.66429	0.38216	4.35496	1.33089e-05	5.53785e-05
ENSG00000124713.6	GNMT	17.0869	1.88907	0.824002	2.29256	0.0218736	0.0446733
ENSG00000112715.26	VEGFA	1424.01	2.15013	0.147845	14.5431	6.45593e-48	1.03698e-45
ENSG00000146221.10	TCTE1	19.3017	2.92551	0.988873	2.95842	0.00309216	0.00791948
ENSG00000124813.23	RUNX2	287.51	1.94884	0.45471	4.28589	1.82006e-05	7.34635e-05
ENSG00000112796.10	ENPP5	10.621	2.09193	0.924137	2.26366	0.0235951	0.0477886
ENSG00000031691.7	CENPQ	147.071	1.25365	0.392487	3.19413	0.00140255	0.00389719
ENSG00000170915.9	PAQR8	295.445	1.58783	0.310695	5.11058	3.21177e-07	1.72931e-06
ENSG00000082269.17	FAM135A	325.769	1.09693	0.223387	4.91046	9.08635e-07	4.58563e-06
ENSG00000164430.17	CGAS	1178.81	1.01877	0.127696	7.97814	1.48561e-15	2.26283e-14
ENSG00000135338.14	LCA5	54.9679	1.37543	0.384843	3.57401	0.000351553	0.00110895
ENSG00000198478.8	SH3BGRL2	109.989	1.54791	0.278314	5.56174	2.67103e-08	1.70529e-07
ENSG00000118402.6	ELOVL4	227.712	1.42345	0.268214	5.30716	1.11346e-07	6.47156e-07
ENSG00000112773.16	TENT5A	187.842	1.35954	0.205325	6.62138	3.55865e-11	3.33565e-10
ENSG00000013392.8	RWDD2A	166.101	1.19336	0.2514	4.74687	2.06594e-06	9.88223e-06
ENSG00000065609.15	SNAP91	92.294	3.33697	0.335005	9.96096	2.25875e-23	7.425e-22
ENSG00000118432.13	CNR1	13.1874	3.30001	1.29085	2.55645	0.0105745	0.0235777
ENSG00000146278.11	PNRC1	1819.15	2.28475	0.131697	17.3486	2.02069e-67	7.51645e-65
ENSG00000111886.11	GABRR2	65.6761	1.52628	0.549291	2.77864	0.00545877	0.0131336
ENSG00000025039.15	RRAGD	1391.21	1.23533	0.169402	7.29229	3.04735e-13	3.67528e-12
ENSG00000112182.16	BACH2	3703.78	2.25884	0.224927	10.0426	9.9051e-24	3.33354e-22
ENSG00000112218.9	GPR63	70.7746	1.62223	0.296702	5.46753	4.56349e-08	2.80627e-07
ENSG00000184486.10	POU3F2	123.947	2.97279	0.379326	7.83703	4.61317e-15	6.70856e-14
ENSG00000146267.12	FAXC	24.397	3.13513	1.00862	3.10833	0.00188147	0.00506178
ENSG00000057657.17	PRDM1	30.9032	2.23932	0.576252	3.88601	0.000101906	0.000354353
ENSG00000272398.6	CD24	5070.95	1.99989	0.192896	10.3677	3.4765e-25	1.31391e-23
ENSG00000118689.15	FOXO3	1316.38	2.19185	0.189977	11.5374	8.54234e-31	4.9486e-29
ENSG00000112394.18	SLC16A10	46.3405	2.06045	0.779204	2.6443	0.00818593	0.0187991
ENSG00000111834.13	RSPH4A	15.1312	1.78337	0.715612	2.49209	0.0126993	0.0277142
ENSG00000196911.12	KPNA5	222.946	1.21487	0.197271	6.15841	7.34782e-10	5.77329e-09
ENSG00000047936.11	ROS1	6.11064	7.79458	2.17541	3.58303	0.000339627	0.00107469
ENSG00000196376.11	SLC35F1	15.3119	2.17457	0.752601	2.88941	0.00385966	0.00967652
ENSG00000111885.7	MAN1A1	753.382	1.63228	0.401207	4.06843	4.7331e-05	0.000175229
ENSG00000152894.15	PTPRK	2373.03	1.09522	0.139403	7.85645	3.95168e-15	5.78828e-14
ENSG00000118515.12	SGK1	718.004	1.80328	0.185909	9.69975	3.02224e-22	9.03158e-21
ENSG00000118513.20	MYB	7431.6	1.71503	0.278587	6.15616	7.45296e-10	5.85264e-09
ENSG00000118503.17	TNFAIP3	5212.38	2.98714	0.370637	8.05947	7.66265e-16	1.21198e-14
ENSG00000112406.5	HECA	790.618	1.38858	0.126982	10.9352	7.82063e-28	3.68482e-26
ENSG00000164440.15	TXLNB	70.4183	3.7391	1.60865	2.32438	0.0201054	0.0415482
ENSG00000164442.10	CITED2	4133.66	1.11071	0.0650619	17.0716	2.41416e-65	8.32297e-63
ENSG00000010818.11	HIVEP2	2294.35	1.72995	0.125432	13.7919	2.84984e-43	3.32914e-41
ENSG00000118495.21	PLAGL1	856.394	1.11205	0.117463	9.46722	2.8738e-21	7.98058e-20
ENSG00000112425.16	EPM2A	180.205	1.55081	0.299366	5.18032	2.21506e-07	1.2264e-06
ENSG00000118508.5	RAB32	251.429	1.16592	0.178187	6.54321	6.02103e-11	5.47666e-10
ENSG00000111962.8	UST	161.371	1.42939	0.211249	6.76634	1.32077e-11	1.31288e-10
ENSG00000131015.5	ULBP2	191.433	1.3602	0.218945	6.21254	5.2136e-10	4.17531e-09
ENSG00000111981.5	ULBP1	387.607	1.09577	0.328935	3.33127	0.000864506	0.00251695
ENSG00000155918.8	RAET1L	11.7409	1.84598	0.806266	2.28955	0.0220477	0.0449833
ENSG00000198729.5	PPP1R14C	172.365	1.11827	0.239826	4.66282	3.11905e-06	1.4474e-05
ENSG00000153721.19	CNKSR3	232.113	1.14246	0.200013	5.71193	1.11705e-08	7.48671e-08
ENSG00000146426.19	TIAM2	548.709	1.16156	0.160418	7.24085	4.45879e-13	5.27405e-12
ENSG00000291237.1	SOD2	3284.7	1.17638	0.150121	7.8362	4.64376e-15	6.7461e-14
ENSG00000112541.19	PDE10A	126.904	1.40886	0.31486	4.47457	7.65657e-06	3.33207e-05
ENSG00000184786.6	DYNLT2	60.2173	1.1722	0.448221	2.61523	0.00891662	0.0203023
ENSG00000198719.9	DLL1	191.783	3.98782	0.518772	7.68705	1.50568e-14	2.06629e-13
ENSG00000197461.13	PDGFA	530.261	1.03327	0.27146	3.80636	0.000141027	0.000478036
ENSG00000164849.10	GPR146	45.164	1.90598	0.448121	4.25326	2.10678e-05	8.37911e-05
ENSG00000198517.10	MAFK	1453.54	1.93692	0.0979434	19.7759	4.80581e-87	4.85215e-84
ENSG00000174945.14	AMZ1	40.6003	2.72153	0.73664	3.69452	0.000220307	0.000722347
ENSG00000146555.20	SDK1	517.944	1.0476	0.272221	3.84835	0.000118915	0.000408372
ENSG00000236609.4	ZNF853	134.965	1.74488	0.615891	2.8331	0.00460992	0.0113166
ENSG00000146530.15	VWDE	18.4115	1.55922	0.675116	2.30956	0.0209128	0.0429842
ENSG00000106537.8	TSPAN13	498.438	1.20059	0.233742	5.13638	2.80084e-07	1.52269e-06
ENSG00000106546.14	AHR	109.091	2.28625	0.271806	8.41133	4.05391e-17	7.33701e-16
ENSG00000048052.25	HDAC9	828.657	2.34778	0.128205	18.3127	6.55288e-75	3.5625e-72
ENSG00000164651.18	SP8	17.8445	1.92642	0.663883	2.90175	0.00371083	0.00933819
ENSG00000136235.17	GPNMB	10.6447	6.31863	1.79709	3.51604	0.000438042	0.00135132
ENSG00000005020.13	SKAP2	666.355	1.09912	0.204659	5.37048	7.85279e-08	4.68746e-07
ENSG00000105997.23	HOXA3	179.383	2.81581	0.558859	5.0385	4.69197e-07	2.47466e-06
ENSG00000153814.13	JAZF1	105.714	1.76595	0.398122	4.4357	9.17721e-06	3.92971e-05
ENSG00000146592.17	CREB5	605.544	4.38746	0.288551	15.2051	3.26884e-52	6.60073e-50
ENSG00000180354.16	MTURN	210.047	1.02174	0.209906	4.86762	1.12952e-06	5.60989e-06
ENSG00000164619.10	BMPER	120.354	1.44612	0.31701	4.56175	5.07296e-06	2.27134e-05
ENSG00000241127.8	YAE1	157.248	1.21133	0.193948	6.24565	4.22031e-10	3.41466e-09
ENSG00000122641.11	INHBA	219.504	4.10912	0.377487	10.8855	1.35207e-27	6.28668e-26
ENSG00000062582.14	MRPS24	25.0568	1.63794	0.554789	2.95236	0.00315356	0.00806507
ENSG00000015520.15	NPC1L1	10.8871	6.7052	1.62002	4.13897	3.48872e-05	0.000133135
ENSG00000183696.14	UPP1	869.479	1.73804	0.137785	12.6142	1.76396e-36	1.39294e-34
ENSG00000106070.20	GRB10	1174.32	1.63998	0.161686	10.1429	3.56189e-24	1.23704e-22
ENSG00000106078.19	COBL	37.0753	3.30893	0.630558	5.24763	1.5407e-07	8.72156e-07
ENSG00000164776.11	PHKG1	24.8313	1.87079	0.717235	2.60834	0.00909822	0.0206459
ENSG00000213462.5	ERV3-1	546.309	1.33385	0.292674	4.55745	5.1778e-06	2.31389e-05
ENSG00000146757.14	ZNF92	242.565	1.30119	0.467919	2.78081	0.00542236	0.0130549
ENSG00000158321.19	AUTS2	2256.8	4.21889	1.54542	2.72993	0.00633473	0.0150011
ENSG00000106089.12	STX1A	273.442	1.04278	0.159583	6.53442	6.38584e-11	5.79357e-10
ENSG00000187391.22	MAGI2	54.1651	1.74691	0.434854	4.01724	5.88838e-05	0.000214295
ENSG00000127955.17	GNAI1	169.7	1.07824	0.444862	2.42375	0.0153611	0.0327946
ENSG00000075223.14	SEMA3C	616.091	1.51987	0.169001	8.99328	2.39951e-19	5.41807e-18
ENSG00000153956.17	CACNA2D1	89.2919	1.42068	0.253369	5.60717	2.05664e-08	1.33107e-07
ENSG00000186472.20	PCLO	9310.01	1.1323	0.175216	6.46234	1.03098e-10	9.08535e-10
ENSG00000170381.15	SEMA3E	60.5824	2.33759	0.888877	2.62982	0.00854299	0.0195587
ENSG00000105793.16	GTPBP10	375.121	1.18127	0.176264	6.70171	2.05989e-11	1.98884e-10
ENSG00000105810.10	CDK6	7837.33	1.53447	0.138763	11.0582	2.00032e-28	9.68303e-27
ENSG00000070669.17	ASNS	143.442	1.87677	0.235995	7.95259	1.82656e-15	2.75544e-14
ENSG00000221909.3	FAM200A	106.051	1.47703	0.36447	4.05253	5.06656e-05	0.000186451
ENSG00000087085.16	ACHE	118.539	3.83536	0.499664	7.67588	1.64281e-14	2.24359e-13
ENSG00000128564.8	VGF	326.75	1.71625	0.473416	3.62525	0.000288684	0.000928242
ENSG00000106404.14	CLDN15	583.404	1.60581	0.171428	9.36722	7.44662e-21	1.98226e-19
ENSG00000160963.14	COL26A1	181.154	5.4062	1.50663	3.58828	0.000332872	0.00105686
ENSG00000189056.15	RELN	111.86	1.53558	0.421873	3.63991	0.000272737	0.000880974
ENSG00000105856.14	HBP1	618.115	1.93585	0.259367	7.46374	8.40988e-14	1.06997e-12
ENSG00000091129.22	NRCAM	21.2148	3.08072	0.735936	4.18613	2.83755e-05	0.000110523
ENSG00000135241.17	PNPLA8	296.307	1.37688	0.267596	5.14536	2.67009e-07	1.45721e-06
ENSG00000128590.5	DNAJB9	202.009	2.18922	0.272408	8.03656	9.23973e-16	1.44154e-14
ENSG00000181016.9	LSMEM1	4.4287	3.99294	1.75011	2.28153	0.0225169	0.0458018
ENSG00000164603.12	BMT2	127.994	1.56722	0.424443	3.69241	0.000222139	0.000727172
ENSG00000135269.18	TES	686.577	1.52561	0.116355	13.1116	2.826e-39	2.62799e-37
ENSG00000128596.17	CCDC136	336.277	1.17951	0.251549	4.689	2.74543e-06	1.28627e-05
ENSG00000128591.16	FLNC	50469.5	1.27041	0.508472	2.49848	0.0124726	0.027291
ENSG00000135253.16	KCP	22.0731	1.66166	0.586594	2.83272	0.00461535	0.011328
ENSG00000272899.4	ATP6V1FNB	32.6134	3.36647	0.567476	5.93237	2.98602e-09	2.15564e-08
ENSG00000128510.12	CPA4	22.3981	2.45952	0.721562	3.40861	0.000652947	0.00195373
ENSG00000221866.10	PLXNA4	42.7356	3.73525	1.6288	2.29325	0.0218333	0.0446232
ENSG00000146859.6	TMEM140	92.9446	3.09031	0.970287	3.18494	0.00144785	0.00400496
ENSG00000157741.15	UBN2	714.335	1.05819	0.180447	5.86425	4.51173e-09	3.18548e-08
ENSG00000064393.16	HIPK2	3646.36	1.32186	0.131171	10.0774	6.954e-24	2.37427e-22
ENSG00000006459.11	KDM7A	449.134	2.00696	0.201845	9.94306	2.70394e-23	8.82683e-22
ENSG00000157764.14	BRAF	1521.1	1.04043	0.135945	7.65334	1.95827e-14	2.65136e-13
ENSG00000261115.7	TMEM178B	110.379	3.25907	0.723437	4.50498	6.63792e-06	2.91841e-05
ENSG00000127364.4	TAS2R4	24.7797	2.73109	0.631086	4.3276	1.50742e-05	6.19762e-05
ENSG00000127366.5	TAS2R5	20.226	3.90174	0.779511	5.00537	5.5754e-07	2.90913e-06
ENSG00000257335.8	MGAM	34.1831	5.01549	0.982776	5.10339	3.3362e-07	1.791e-06
ENSG00000257743.9	MGAM2	19.1266	3.8613	0.987391	3.91061	9.20627e-05	0.000322345
ENSG00000159784.18	FAM131B	13.5163	2.41607	0.915362	2.63947	0.00830352	0.0190382
ENSG00000204947.9	ZNF425	192.819	2.08106	0.324059	6.42185	1.3463e-10	1.1632e-09
ENSG00000181444.13	ZNF467	397.674	1.09498	0.26892	4.07175	4.66621e-05	0.000173024
ENSG00000106479.11	ZNF862	437.059	1.68514	0.323364	5.21127	1.87551e-07	1.04826e-06
ENSG00000055609.21	KMT2C	3296.01	1.25969	0.103546	12.1655	4.74614e-34	3.30477e-32
ENSG00000186480.13	INSIG1	4128.35	1.03704	0.229502	4.51865	6.22365e-06	2.74567e-05
ENSG00000180190.13	TDRP	31.4594	1.85609	0.806463	2.30152	0.0213623	0.0437998
ENSG00000036448.10	MYOM2	99.1544	1.33832	0.299102	4.47447	7.66016e-06	3.33261e-05
ENSG00000275342.5	PRAG1	364.844	1.68602	0.168657	9.99674	1.57495e-23	5.22579e-22
ENSG00000147324.11	MFHAS1	1662.03	1.18289	0.123092	9.60985	7.26567e-22	2.09165e-20
ENSG00000173281.5	PPP1R3B	603.459	2.33382	0.260972	8.94279	3.79465e-19	8.43355e-18
ENSG00000154359.13	LONRF1	466.608	1.43168	0.208567	6.86435	6.67952e-12	6.88156e-11
ENSG00000164741.15	DLC1	2061.22	1.00383	0.101044	9.9346	2.9435e-23	9.5647e-22
ENSG00000003989.18	SLC7A2	350.934	1.30049	0.166935	7.79039	6.68051e-15	9.57697e-14
ENSG00000156011.18	PSD3	1224.59	1.25753	0.250195	5.0262	5.00284e-07	2.62882e-06
ENSG00000158815.11	FGF17	17.9055	2.19252	0.725168	3.02346	0.00249899	0.00652923
ENSG00000168495.13	POLR3D	1675.21	1.60616	0.0847421	18.9536	4.12742e-80	3.07058e-77
ENSG00000197181.12	PIWIL2	17.5391	2.09632	0.835932	2.50776	0.0121498	0.0266632
ENSG00000179388.9	EGR3	11.659	3.78291	1.02419	3.69355	0.000221149	0.000724099
ENSG00000120889.13	TNFRSF10B	2129.84	1.24747	0.0955611	13.0542	6.01264e-39	5.37903e-37
ENSG00000104689.10	TNFRSF10A	439.983	2.09425	0.310607	6.74244	1.55744e-11	1.53197e-10
ENSG00000167034.10	NKX3-1	415.939	1.36083	0.186004	7.31612	2.55247e-13	3.10492e-12
ENSG00000159167.12	STC1	81.7713	1.22863	0.342796	3.58414	0.000338186	0.00107109
ENSG00000221914.11	PPP2R2A	1394.18	1.34111	0.156316	8.57944	9.53332e-18	1.85611e-16
ENSG00000186918.14	ZNF395	576.812	1.43502	0.26424	5.43074	5.61218e-08	3.4149e-07
ENSG00000120875.9	DUSP4	54.041	1.70034	0.420298	4.04557	5.21969e-05	0.000191637
ENSG00000157110.16	RBPMS	132.345	3.93084	0.364891	10.7727	4.63413e-27	2.04698e-25
ENSG00000133874.2	RNF122	271.337	1.98044	0.364769	5.42931	5.6572e-08	3.43715e-07
ENSG00000156687.11	UNC5D	14.0242	5.43921	1.28326	4.23859	2.24931e-05	8.89096e-05
ENSG00000156675.16	RAB11FIP1	1177.43	1.09727	0.221397	4.95611	7.19188e-07	3.68057e-06
ENSG00000019549.13	SNAI2	272.067	2.76511	0.417852	6.61744	3.65463e-11	3.42334e-10
ENSG00000206579.9	XKR4	10.7041	5.4072	1.7895	3.02163	0.00251416	0.00656524
ENSG00000104369.5	JPH1	456.832	1.11729	0.153927	7.25858	3.91187e-13	4.66225e-12
ENSG00000164683.19	HEY1	44.5895	2.43069	0.405928	5.98799	2.12452e-09	1.56488e-08
ENSG00000205189.12	ZBTB10	897.446	1.44754	0.126883	11.4084	3.79445e-30	2.08695e-28
ENSG00000164684.13	ZNF704	588.03	1.60064	0.189156	8.46198	2.62876e-17	4.88272e-16
ENSG00000104267.10	CA2	61.9376	2.14852	0.399959	5.37186	7.7927e-08	4.65356e-07
ENSG00000164949.8	GEM	327.893	3.01074	0.206251	14.5975	2.91511e-48	4.79128e-46
ENSG00000164938.14	TP53INP1	323.506	3.01148	0.406421	7.40976	1.26526e-13	1.5869e-12
ENSG00000156466.11	GDF6	25.4685	1.546	0.58183	2.65714	0.00788069	0.0181837
ENSG00000155090.15	KLF10	1745.41	2.32965	0.300756	7.74597	9.48516e-15	1.33273e-13
ENSG00000147642.17	SYBU	49.6932	1.43371	0.329395	4.35254	1.34568e-05	5.59119e-05
ENSG00000104447.13	TRPS1	142.657	1.7163	0.223738	7.67101	1.70645e-14	2.32153e-13
ENSG00000178764.8	ZHX2	2385.82	1.43097	0.167069	8.56514	1.07943e-17	2.09584e-16
ENSG00000156804.7	FBXO32	195.978	3.4909	0.325323	10.7306	7.31362e-27	3.16141e-25
ENSG00000173334.4	TRIB1	850.281	1.98201	0.19937	9.94136	2.75055e-23	8.95832e-22
ENSG00000136997.22	MYC	7360.49	1.41097	0.167596	8.41887	3.80141e-17	6.92434e-16
ENSG00000008513.16	ST3GAL1	530.288	3.86143	0.468894	8.23517	1.79296e-16	3.01708e-15
ENSG00000131773.15	KHDRBS3	656.072	2.26706	0.331055	6.848	7.48883e-12	7.65398e-11
ENSG00000261150.3	EPPK1	16.2791	2.5271	0.811328	3.11477	0.00184091	0.00497063
ENSG00000179698.14	WDR97	60.4003	1.57554	0.353331	4.4591	8.23042e-06	3.55794e-05
ENSG00000261678.3	SCRT1	22.3577	4.11424	1.28484	3.20213	0.00136417	0.00380476
ENSG00000080298.16	RFX3	271.34	1.72636	0.382829	4.50949	6.49832e-06	2.86149e-05
ENSG00000107249.24	GLIS3	55.7413	3.29511	0.396101	8.31888	8.87998e-17	1.55153e-15
ENSG00000120158.12	RCL1	428.307	1.11337	0.148265	7.50934	5.94271e-14	7.69232e-13
ENSG00000107036.12	RIC1	1316.04	1.06919	0.146664	7.29004	3.0986e-13	3.73391e-12
ENSG00000153714.6	LURAP1L	86.3962	4.10356	0.43355	9.46503	2.93487e-21	8.11829e-20
ENSG00000147862.18	NFIB	528.569	1.67126	0.19049	8.77345	1.7327e-18	3.60172e-17
ENSG00000107295.10	SH3GL2	24.8917	1.32137	0.499612	2.6448	0.00817399	0.0187747
ENSG00000147872.10	PLIN2	1235.51	1.44678	0.104661	13.8235	1.8401e-43	2.20422e-41
ENSG00000147883.12	CDKN2B	517.208	1.0669	0.151291	7.05198	1.76384e-12	1.9478e-11
ENSG00000120162.10	MOB3B	108.306	1.39082	0.319313	4.35567	1.32658e-05	5.52319e-05
ENSG00000165272.16	AQP3	23.8806	2.03558	0.603896	3.37075	0.000749642	0.00221446
ENSG00000165006.14	UBAP1	1166.82	1.77121	0.128168	13.8194	1.94558e-43	2.31099e-41
ENSG00000122756.15	CNTFR	22.7174	3.58605	1.10392	3.24845	0.00116034	0.00329147
ENSG00000258728.2	ENSG00000258728	47.3045	2.18056	0.578068	3.77214	0.00016185	0.000543329
ENSG00000122733.12	PHF24	92.5571	1.82926	0.295061	6.19961	5.66041e-10	4.51268e-09
ENSG00000122694.16	GLIPR2	199.915	1.32004	0.265781	4.96665	6.81187e-07	3.50278e-06
ENSG00000137075.18	RNF38	787.515	1.39537	0.130539	10.6893	1.14213e-26	4.87736e-25
ENSG00000196092.14	PAX5	9045.27	1.43941	0.47482	3.03148	0.00243356	0.00637596
ENSG00000168795.5	ZBTB5	859.663	1.22468	0.163528	7.48911	6.93413e-14	8.90227e-13
ENSG00000119138.5	KLF9	110.129	3.01208	0.569264	5.29117	1.21533e-07	7.00886e-07
ENSG00000135048.14	CEMIP2	619.225	1.01217	0.103008	9.82607	8.69421e-23	2.70689e-21
ENSG00000099139.14	PCSK5	47.995	1.16763	0.348483	3.35061	0.000806337	0.00236513
ENSG00000165105.10	RASEF	262.907	1.67987	0.196208	8.5617	1.1122e-17	2.15651e-16
ENSG00000135049.16	AGTPBP1	661.067	1.76845	0.200906	8.80236	1.33973e-18	2.83066e-17
ENSG00000165030.4	NFIL3	777.857	1.81233	0.138585	13.0774	4.43472e-39	4.04418e-37
ENSG00000148120.18	AOPEP	143.62	1.01556	0.228888	4.43693	9.12516e-06	3.90923e-05
ENSG00000185920.18	PTCH1	395.039	1.09437	0.222971	4.90814	9.19434e-07	4.63488e-06
ENSG00000165244.7	ZNF367	1126.07	1.23086	0.241403	5.09879	3.41826e-07	1.83158e-06
ENSG00000136842.14	TMOD1	44.2623	1.46931	0.4536	3.23922	0.00119858	0.00338872
ENSG00000106799.14	TGFBR1	487.32	1.39625	0.322477	4.32976	1.4927e-05	6.14604e-05
ENSG00000119508.18	NR4A3	40.2818	2.56749	0.549853	4.6694	3.02074e-06	1.40593e-05
ENSG00000170681.7	CAVIN4	57.933	2.25755	0.504462	4.47516	7.63547e-06	3.32391e-05
ENSG00000165029.17	ABCA1	307.622	2.45431	0.509325	4.81876	1.44452e-06	7.07006e-06
ENSG00000136826.15	KLF4	407.571	1.88784	0.206039	9.16255	5.06875e-20	1.21848e-18
ENSG00000148154.10	UGCG	2717.17	1.19092	0.247759	4.80677	1.53389e-06	7.47898e-06
ENSG00000106868.17	SUSD1	421.728	1.27502	0.14879	8.56923	1.04178e-17	2.02553e-16
ENSG00000157653.12	C9orf43	22.5325	2.78507	0.748623	3.72026	0.000199021	0.000656822
ENSG00000181634.8	TNFSF15	24.2074	5.76189	1.11485	5.1683	2.36237e-07	1.30336e-06
ENSG00000041982.17	TNC	967.836	1.67637	0.479863	3.49344	0.000476844	0.00146208
ENSG00000182752.10	PAPPA	10.0886	3.94956	1.05107	3.75767	0.000171506	0.000572971
ENSG00000056558.11	TRAF1	711.783	2.4471	0.824185	2.96912	0.00298658	0.00767017
ENSG00000106804.10	C5	174.862	2.09477	0.282741	7.40879	1.27457e-13	1.59716e-12
ENSG00000148200.17	NR6A1	281.796	2.14972	0.273681	7.85485	4.00239e-15	5.8565e-14
ENSG00000044574.9	HSPA5	14880.5	1.04956	0.117724	8.91546	4.85799e-19	1.06793e-17
ENSG00000169155.10	ZBTB43	531.96	1.41111	0.178278	7.91522	2.46819e-15	3.68016e-14
ENSG00000177125.6	ZBTB34	508.864	1.79632	0.183038	9.8139	9.81022e-23	3.0343e-21
ENSG00000136859.10	ANGPTL2	260.513	1.19178	0.322457	3.69593	0.000219083	0.000718669
ENSG00000196152.10	ZNF79	225.248	1.14008	0.213404	5.34238	9.17358e-08	5.39611e-07
ENSG00000148339.13	SLC25A25	861.211	1.08995	0.108552	10.0408	1.00846e-23	3.38339e-22
ENSG00000136816.16	TOR1B	791.159	1.10984	0.134354	8.26054	1.45019e-16	2.46969e-15
ENSG00000196358.12	NTNG2	406.643	2.2938	0.384839	5.96042	2.51592e-09	1.83976e-08
ENSG00000125484.12	GTF3C4	2067.32	1.05736	0.186091	5.68193	1.33187e-08	8.8302e-08
ENSG00000148400.13	NOTCH1	4594.41	1.56745	0.207131	7.56744	3.80643e-14	5.00967e-13
ENSG00000213213.14	CCDC183	16.4114	1.63476	0.67235	2.4314	0.0150405	0.0321872
ENSG00000197355.11	UAP1L1	1269.46	1.44005	0.109171	13.1907	9.92411e-40	9.74148e-38
ENSG00000198435.4	NRARP	676.665	1.26406	0.34578	3.65569	0.000256491	0.000831729
ENSG00000187609.16	EXD3	455.811	1.32736	0.224709	5.90703	3.48341e-09	2.49054e-08
ENSG00000067082.15	KLF6	5310.27	1.57219	0.204846	7.67498	1.65449e-14	2.25736e-13
ENSG00000170525.21	PFKFB3	2107.91	1.34663	0.158628	8.48925	2.07967e-17	3.91949e-16
ENSG00000183049.14	CAMK1D	837.994	2.00792	0.214109	9.37802	6.72232e-21	1.79283e-19
ENSG00000065809.14	FAM107B	1879.69	1.12388	0.162006	6.93731	3.99641e-12	4.22507e-11
ENSG00000165997.5	ARL5B	491.399	1.10214	0.182089	6.05277	1.42374e-09	1.07389e-08
ENSG00000078114.19	NEBL	465.349	1.82172	0.752425	2.42113	0.0154725	0.0329919
ENSG00000180592.17	SKIDA1	78.8559	1.66197	0.549053	3.02698	0.00247014	0.00645983
ENSG00000148444.16	COMMD3	67.3015	1.20205	0.4877	2.46473	0.0137118	0.0296626
ENSG00000165312.7	OTUD1	293.372	1.43691	0.248398	5.78472	7.26319e-09	4.9765e-08
ENSG00000120549.19	KIAA1217	128.155	2.36555	0.334721	7.06724	1.58043e-12	1.75349e-11
ENSG00000095739.11	BAMBI	751.18	2.05496	0.305089	6.73561	1.63246e-11	1.6013e-10
ENSG00000120616.16	EPC1	706.69	1.3523	0.179765	7.52257	5.37085e-14	6.97766e-13
ENSG00000169826.8	CSGALNACT2	665.235	1.20702	0.115886	10.4156	2.10523e-25	8.13043e-24
ENSG00000012779.12	ALOX5	101.503	2.02048	0.607564	3.32555	0.000882441	0.00256389
ENSG00000204175.6	GPRIN2	6.20462	4.76182	1.92235	2.47709	0.0132459	0.0287649
ENSG00000185532.20	PRKG1	31.6724	1.62689	0.484198	3.35997	0.000779499	0.00229307
ENSG00000107984.10	DKK1	2985.92	1.19535	0.0762517	15.6764	2.19406e-55	5.16883e-53
ENSG00000151151.6	IPMK	286.708	1.09761	0.185733	5.90958	3.42975e-09	2.4559e-08
ENSG00000165449.12	SLC16A9	47.9755	2.18246	0.530704	4.1124	3.91574e-05	0.000147676
ENSG00000150347.17	ARID5B	1289.27	2.67589	0.282688	9.46588	2.91109e-21	8.06829e-20
ENSG00000122877.18	EGR2	180.918	2.03851	0.26292	7.75333	8.95101e-15	1.2627e-13
ENSG00000096717.12	SIRT1	1249.35	1.23671	0.166726	7.4176	1.19258e-13	1.49975e-12
ENSG00000138347.17	MYPN	207.341	3.61302	0.425635	8.48854	2.09253e-17	3.93846e-16
ENSG00000108187.16	PBLD	177.235	1.11881	0.236083	4.73907	2.14697e-06	1.02249e-05
ENSG00000138316.11	ADAMTS14	14.232	2.41395	0.861966	2.80052	0.00510207	0.0123553
ENSG00000107731.12	UNC5B	296.95	2.39138	0.457324	5.22908	1.70357e-07	9.58215e-07
ENSG00000168209.6	DDIT4	1654.15	1.78982	0.475865	3.76119	0.000169107	0.000565891
ENSG00000214655.11	ZSWIM8	3240.99	1.2272	0.11997	10.2292	1.46696e-24	5.26282e-23
ENSG00000165655.17	ZNF503	418.017	1.43658	0.260004	5.52523	3.29051e-08	2.06993e-07
ENSG00000108179.14	PPIF	4163.47	1.10242	0.12748	8.64774	5.2531e-18	1.04434e-16
ENSG00000173269.14	MMRN2	7.72467	3.5907	1.13917	3.15204	0.00162135	0.00443541
ENSG00000148677.7	ANKRD1	11226.6	1.10805	0.0743748	14.8982	3.38349e-50	6.29285e-48
ENSG00000107864.15	CPEB3	111.038	2.07877	0.290771	7.14915	8.73153e-13	9.99354e-12
ENSG00000095637.23	SORBS1	92.4027	1.01533	0.297929	3.40796	0.000654512	0.00195717
ENSG00000095587.9	TLL2	55.6518	1.2921	0.388789	3.32341	0.000889257	0.00258051
ENSG00000196233.14	LCOR	1854.37	1.13042	0.152896	7.39342	1.43095e-13	1.77894e-12
ENSG00000181274.7	FRAT2	411.079	1.39718	0.217757	6.41622	1.397e-10	1.20406e-09
ENSG00000119986.7	AVPI1	271.085	1.54221	0.157919	9.76579	1.57871e-22	4.81968e-21
ENSG00000166024.14	R3HCC1L	569.977	1.55075	0.150431	10.3087	6.43392e-25	2.36217e-23
ENSG00000138131.4	LOXL4	124.375	1.37306	0.355582	3.86143	0.000112725	0.000389197
ENSG00000198018.7	ENTPD7	229.61	1.26529	0.17572	7.20061	5.99442e-13	7.01417e-12
ENSG00000023839.12	ABCC2	55.4838	1.19808	0.352703	3.39685	0.000681656	0.0020306
ENSG00000120049.20	KCNIP2	53.8238	1.21514	0.396792	3.06241	0.00219566	0.00581409
ENSG00000107954.11	NEURL1	13.0821	3.33093	0.817336	4.07535	4.59455e-05	0.000170681
ENSG00000119950.21	MXI1	587.563	1.30646	0.169332	7.71535	1.20647e-14	1.67849e-13
ENSG00000151892.16	GFRA1	540.329	1.44691	0.156384	9.25228	2.19758e-20	5.57682e-19
ENSG00000107679.15	PLEKHA1	314.522	1.06771	0.1715	6.22576	4.79234e-10	3.85104e-09
ENSG00000166033.13	HTRA1	260.84	1.4005	0.28017	4.99877	5.7698e-07	3.0028e-06
ENSG00000119965.13	C10orf88	190.479	1.30722	0.191063	6.84181	7.81961e-12	7.98052e-11
ENSG00000019995.6	ZRANB1	1108.71	1.04973	0.113763	9.2273	2.77549e-20	6.90696e-19
ENSG00000148848.15	ADAM12	69.0338	2.19941	0.567131	3.87812	0.000105265	0.000365673
ENSG00000151651.16	ADAM8	89.9278	1.6283	0.365202	4.45863	8.24863e-06	3.5634e-05
ENSG00000214279.13	SCART1	646.007	1.94811	0.321193	6.06522	1.31772e-09	1.00193e-08
ENSG00000130649.10	CYP2E1	66.9285	3.22587	0.598944	5.38593	7.20728e-08	4.31856e-07
ENSG00000177542.11	SLC25A22	1305.37	1.26886	0.223446	5.67858	1.35814e-08	8.97911e-08
ENSG00000177666.17	PNPLA2	3106.42	1.44521	0.12951	11.159	6.46846e-29	3.27712e-27
ENSG00000177685.17	CRACR2B	186.465	1.09313	0.431496	2.53335	0.0112978	0.0250109
ENSG00000184545.11	DUSP8	199.503	2.70673	0.210872	12.8359	1.0318e-37	8.94752e-36
ENSG00000244242.2	IFITM10	6.14708	4.37312	1.31468	3.32637	0.000879852	0.00255794
ENSG00000167244.22	IGF2	2576.4	2.16641	0.518565	4.1777	2.94471e-05	0.000114256
ENSG00000129757.15	CDKN1C	252.965	2.50105	0.537349	4.65443	3.24881e-06	1.50514e-05
ENSG00000132274.17	TRIM22	707.142	4.21877	1.54785	2.72557	0.00641902	0.0151854
ENSG00000110169.12	HPX	7.12917	3.27159	1.13785	2.87524	0.00403719	0.0100716
ENSG00000179532.13	DNHD1	546.768	2.515	0.294121	8.55091	1.22123e-17	2.35821e-16
ENSG00000166436.18	TRIM66	1002.56	1.15061	0.47675	2.41344	0.0158028	0.0336304
ENSG00000175356.14	SCUBE2	11.8157	2.84621	0.95098	2.99293	0.00276317	0.00714684
ENSG00000133805.16	AMPD3	59.051	1.18117	0.433227	2.72645	0.00640201	0.0151477
ENSG00000133794.20	BMAL1	280.877	1.33212	0.211665	6.29354	3.10315e-10	2.56809e-09
ENSG00000188211.9	NCR3LG1	916.308	2.01885	0.107875	18.7147	3.7608e-78	2.53138e-75
ENSG00000129159.9	KCNC1	44.691	1.98949	0.677219	2.93773	0.00330625	0.00841899
ENSG00000151117.9	TMEM86A	27.7523	1.22357	0.516988	2.36672	0.0179463	0.0376908
ENSG00000152219.5	ARL14EP	429.842	1.03909	0.160651	6.46799	9.93132e-11	8.76822e-10
ENSG00000166016.6	ABTB2	784.265	2.27744	0.149622	15.2213	2.55298e-52	5.30683e-50
ENSG00000187479.9	C11orf96	92.8202	2.52317	0.524341	4.81208	1.49367e-06	7.30052e-06
ENSG00000121671.12	CRY2	435.731	1.1553	0.205173	5.63085	1.79319e-08	1.16644e-07
ENSG00000110492.17	MDK	3558.25	1.72907	0.177868	9.72107	2.45182e-22	7.437e-21
ENSG00000180720.8	CHRM4	44.4126	1.91111	0.758639	2.51913	0.0117645	0.0259505
ENSG00000180423.4	HARBI1	76.3333	1.44772	0.291986	4.95817	7.11618e-07	3.64843e-06
ENSG00000066336.12	SPI1	511.229	3.73413	1.60218	2.33066	0.0197713	0.0409596
ENSG00000030066.14	NUP160	2566.17	1.00083	0.155889	6.42016	1.36135e-10	1.17477e-09
ENSG00000149150.9	SLC43A1	672.979	1.38309	0.171066	8.08516	6.2081e-16	9.90423e-15
ENSG00000110031.13	LPXN	142.162	1.29671	0.288271	4.49822	6.85261e-06	3.00532e-05
ENSG00000110048.12	OSBP	3107.52	1.04037	0.0995138	10.4545	1.39725e-25	5.5168e-24
ENSG00000167987.11	VPS37C	755.166	1.02027	0.136866	7.45453	9.0192e-14	1.14543e-12
ENSG00000167992.14	VWCE	253.46	2.3404	0.346171	6.76082	1.37217e-11	1.36301e-10
ENSG00000149532.16	CPSF7	4254.45	1.00184	0.0963799	10.3946	2.62257e-25	1.00734e-23
ENSG00000011347.10	SYT7	249.006	1.55932	0.321288	4.85335	1.21393e-06	5.9975e-06
ENSG00000162231.14	NXF1	2578.34	1.17414	0.167205	7.02211	2.18536e-12	2.38718e-11
ENSG00000168003.19	SLC3A2	7488.5	1.663	0.0875315	18.9988	1.74329e-80	1.36897e-77
ENSG00000068976.14	PYGM	23.5006	1.97839	0.581975	3.39943	0.000675253	0.0020128
ENSG00000068971.14	PPP2R5B	659.902	1.28507	0.154361	8.32509	8.42642e-17	1.4741e-15
ENSG00000162241.13	SLC25A45	283.54	1.12839	0.300094	3.76013	0.000169822	0.000568017
ENSG00000173599.15	PC	398.786	1.14739	0.210018	5.4633	4.6737e-08	2.86855e-07
ENSG00000069482.7	GAL	221.703	1.39567	0.24211	5.76463	8.18371e-09	5.59095e-08
ENSG00000110090.13	CPT1A	1317.43	1.04421	0.260937	4.00176	6.28725e-05	0.000227756
ENSG00000149716.13	LTO1	623.903	1.21522	0.138172	8.79497	1.43092e-18	3.00983e-17
ENSG00000162105.21	SHANK2	535.412	1.87359	0.242911	7.7131	1.22801e-14	1.70678e-13
ENSG00000254997.4	KRTAP5-9	6.49011	4.40381	1.76301	2.49789	0.0124934	0.0273239
ENSG00000137496.19	IL18BP	377.321	1.65034	0.242632	6.80182	1.03305e-11	1.04226e-10
ENSG00000165434.8	PGM2L1	322.738	1.55511	0.262076	5.93379	2.9602e-09	2.13918e-08
ENSG00000149256.16	TENM4	2974.81	1.3347	0.392814	3.39778	0.000679351	0.00202416
ENSG00000137501.18	SYTL2	659.199	1.49499	0.259423	5.76276	8.27506e-09	5.6479e-08
ENSG00000134627.12	PIWIL4	57.6646	2.37992	0.461901	5.15245	2.57106e-07	1.41134e-06
ENSG00000149212.12	SESN3	366.58	1.26019	0.267154	4.71712	2.39212e-06	1.13237e-05
ENSG00000149968.12	MMP3	13.6217	3.4068	1.49722	2.27541	0.0228814	0.0464829
ENSG00000137752.25	CASP1	85.0739	3.74413	1.63691	2.28731	0.0221774	0.0452084
ENSG00000152402.11	GUCY1A2	30.4539	1.5112	0.493673	3.06113	0.00220504	0.00583566
ENSG00000110723.12	EXPH5	256.655	1.7262	0.207801	8.30699	9.81627e-17	1.70668e-15
ENSG00000149289.11	ZC3H12C	312.76	1.60299	0.214445	7.47505	7.71748e-14	9.88103e-13
ENSG00000170145.5	SIK2	1694.55	1.08285	0.131647	8.22539	1.94563e-16	3.25846e-15
ENSG00000186318.18	BACE1	375.517	1.57788	0.209519	7.53096	5.03672e-14	6.56772e-13
ENSG00000177098.9	SCN4B	65.7428	1.78302	0.387709	4.59885	4.24825e-06	1.93519e-05
ENSG00000172273.13	HINFP	747.247	1.27336	0.158056	8.05637	7.85916e-16	1.23707e-14
ENSG00000076706.17	MCAM	2188.06	1.04105	0.188642	5.51865	3.41618e-08	2.14422e-07
ENSG00000181264.9	TLCD5	562.559	1.31622	0.12964	10.1529	3.21575e-24	1.11957e-22
ENSG00000154114.13	TBCEL	247.667	1.11955	0.210074	5.32932	9.85811e-08	5.77713e-07
ENSG00000109929.10	SC5D	447.228	3.77687	1.50349	2.51207	0.0120025	0.0263891
ENSG00000166257.10	SCN3B	56.2815	1.50707	0.445919	3.37969	0.000725664	0.00215037
ENSG00000149557.14	FEZ1	429.145	3.99692	1.56734	2.55013	0.0107681	0.0239735
ENSG00000149328.15	GLB1L2	214.231	1.34173	0.377268	3.55644	0.000375913	0.00117712
ENSG00000111181.13	SLC6A12	14.1324	2.49098	0.711657	3.50025	0.000464814	0.0014286
ENSG00000139044.12	B4GALNT3	71.5994	1.19737	0.335505	3.56884	0.000358561	0.00112903
ENSG00000078237.7	TIGAR	98.2298	1.51983	0.262747	5.7844	7.27724e-09	4.98371e-08
ENSG00000111254.8	AKAP3	36.6265	1.63619	0.503402	3.25026	0.00115302	0.00327201
ENSG00000047617.17	ANO2	22.3342	3.22997	0.987119	3.27212	0.00106743	0.00304504
ENSG00000111644.8	ACRBP	71.8714	1.81365	0.63923	2.83724	0.00455056	0.0111865
ENSG00000126749.17	EMG1	512.617	1.63295	0.212363	7.68941	1.4782e-14	2.03253e-13
ENSG00000059804.16	SLC2A3	1032.83	2.56711	0.159062	16.139	1.35748e-58	3.69001e-56
ENSG00000069493.15	CLEC2D	182.835	1.23949	0.260397	4.75999	1.93601e-06	9.29851e-06
ENSG00000139112.11	GABARAPL1	543.418	2.73956	0.235494	11.6333	2.79213e-31	1.65827e-29
ENSG00000111266.9	DUSP16	640.466	2.89229	0.264863	10.9199	9.25663e-28	4.33253e-26
ENSG00000273079.7	GRIN2B	36.1712	1.93802	0.453765	4.27098	1.94617e-05	7.80432e-05
ENSG00000197837.4	H4C16	45.9984	3.13721	0.534596	5.86838	4.40079e-09	3.11026e-08
ENSG00000151490.15	PTPRO	11.3744	1.95992	0.757763	2.58646	0.00969675	0.0218602
ENSG00000069431.14	ABCC9	134.64	2.02361	0.444285	4.55476	5.24466e-06	2.34302e-05
ENSG00000123095.6	BHLHE41	155.755	2.95835	0.453615	6.52172	6.95034e-11	6.2695e-10
ENSG00000123096.12	SSPN	14.8699	3.06712	1.22154	2.51087	0.0120435	0.0264586
ENSG00000139146.14	SINHCAF	1559.71	1.28283	0.140987	9.0989	9.12533e-20	2.15697e-18
ENSG00000170456.16	DENND5B	851.951	1.154	0.122731	9.40267	5.31951e-21	1.43769e-19
ENSG00000139132.16	FGD4	77.7803	1.52727	0.464543	3.28768	0.00101018	0.00289809
ENSG00000139174.12	PRICKLE1	50.2782	1.13392	0.458433	2.47348	0.0133806	0.0290306
ENSG00000134294.14	SLC38A2	6565.06	1.81298	0.15785	11.4855	1.56027e-30	8.82178e-29
ENSG00000139211.7	AMIGO2	90.5407	2.31946	0.380184	6.1009	1.0547e-09	8.13325e-09
ENSG00000179715.13	PCED1B	4.39079	3.13039	1.32593	2.3609	0.0182305	0.038193
ENSG00000172602.11	RND1	34.2839	2.08382	0.456247	4.56732	4.94002e-06	2.21814e-05
ENSG00000139636.16	LMBR1L	390.316	1.87536	0.237995	7.87984	3.27792e-15	4.84659e-14
ENSG00000167552.15	TUBA1A	3106.93	1.10326	0.267714	4.12104	3.7717e-05	0.000142701
ENSG00000186666.6	BCDIN3D	116.798	1.30747	0.262703	4.977	6.45761e-07	3.33272e-06
ENSG00000167767.14	KRT80	399.253	1.94681	0.387431	5.02492	5.03646e-07	2.6455e-06
ENSG00000170442.12	KRT86	10.4566	2.61647	1.00069	2.61466	0.00893173	0.0203236
ENSG00000139651.11	ZNF740	1643.24	1.18587	0.0934843	12.6852	7.1436e-37	5.76998e-35
ENSG00000161638.11	ITGA5	2236.89	1.06521	0.186111	5.72354	1.04329e-08	7.02901e-08
ENSG00000135424.19	ITGA7	96.1212	1.68734	0.3433	4.91505	8.87594e-07	4.48557e-06
ENSG00000205323.9	SARNP	30.0306	1.7622	0.476744	3.69632	0.000218744	0.000717783
ENSG00000135473.16	PAN2	1239.93	1.43678	0.174574	8.23023	1.86855e-16	3.14054e-15
ENSG00000110944.9	IL23A	19.3646	2.00938	0.85721	2.34409	0.0190734	0.0397058
ENSG00000182379.10	NXPH4	238.371	1.67894	0.367855	4.56413	5.01574e-06	2.2487e-05
ENSG00000139269.3	INHBE	167.525	2.97435	0.527514	5.63842	1.71613e-08	1.11889e-07
ENSG00000111087.10	GLI1	217.08	3.31004	0.586252	5.64611	1.64116e-08	1.07248e-07
ENSG00000175197.13	DDIT3	909.77	1.51077	0.325543	4.64077	3.47106e-06	1.59972e-05
ENSG00000155980.13	KIF5A	84.6323	1.44325	0.438678	3.29	0.00100188	0.00287661
ENSG00000139266.6	MARCHF9	385.432	2.52742	0.219568	11.5109	1.1628e-30	6.62751e-29
ENSG00000111012.10	CYP27B1	131.138	1.02275	0.24553	4.16547	3.10708e-05	0.000120029
ENSG00000135407.11	AVIL	35.7126	1.29825	0.444886	2.91816	0.00352098	0.0089128
ENSG00000174206.13	KICS2	161.141	1.41142	0.207481	6.80265	1.02709e-11	1.037e-10
ENSG00000155974.14	GRIP1	236.42	2.0192	0.274826	7.34718	2.02436e-13	2.48821e-12
ENSG00000135678.12	CPM	68.545	1.20087	0.466043	2.57673	0.00997408	0.0224211
ENSG00000127325.19	BEST3	798.39	1.72354	0.327366	5.26486	1.40293e-07	8.01878e-07
ENSG00000153233.13	PTPRR	76.6483	2.90441	0.465982	6.23289	4.57895e-10	3.68794e-09
ENSG00000139292.13	LGR5	42.9301	4.98349	1.60067	3.11338	0.0018496	0.00498647
ENSG00000179941.9	BBS10	253.438	1.1424	0.273156	4.18221	2.88685e-05	0.000112196
ENSG00000067715.15	SYT1	128.326	1.4305	0.285641	5.00801	5.49949e-07	2.87376e-06
ENSG00000072041.18	SLC6A15	522.886	1.06948	0.203981	5.24302	1.57969e-07	8.92801e-07
ENSG00000049130.16	KITLG	188.144	2.40672	0.380128	6.33134	2.43041e-10	2.04365e-09
ENSG00000133639.6	BTG1	1642.69	1.40535	0.182546	7.69857	1.37595e-14	1.90118e-13
ENSG00000136040.9	PLXNC1	232.325	1.4802	0.358483	4.12906	3.64247e-05	0.000138478
ENSG00000057704.13	TMCC3	42.3341	1.7071	0.483555	3.53031	0.000415073	0.00128664
ENSG00000074527.13	NTN4	193.315	3.54204	0.360061	9.83734	7.7741e-23	2.44151e-21
ENSG00000139372.15	TDG	836.12	1.28908	0.155468	8.29158	1.1175e-16	1.9193e-15
ENSG00000111727.12	HCFC2	398.746	1.30916	0.199103	6.57527	4.85644e-11	4.47496e-10
ENSG00000136052.10	SLC41A2	162.702	2.22288	0.338754	6.56192	5.312e-11	4.86933e-10
ENSG00000166046.11	TCP11L2	159.515	4.52965	0.300943	15.0515	3.37434e-51	6.53373e-49
ENSG00000198855.7	FICD	221.334	1.32615	0.197035	6.73054	1.69032e-11	1.65233e-10
ENSG00000151164.19	RAD9B	37.2527	1.18499	0.482213	2.45739	0.0139949	0.0302012
ENSG00000111271.15	ACAD10	585.165	1.0659	0.219874	4.84777	1.24856e-06	6.15355e-06
ENSG00000111335.14	OAS2	488.033	4.2205	1.55146	2.72034	0.00652145	0.0153968
ENSG00000123066.9	MED13L	5900.89	1.0087	0.0830276	12.1489	5.81337e-34	4.02804e-32
ENSG00000135116.9	HRK	432.476	3.96461	0.277743	14.2744	3.16167e-46	4.56023e-44
ENSG00000174989.13	FBXW8	845.349	1.14041	0.123408	9.24096	2.44304e-20	6.13364e-19
ENSG00000135127.12	BICDL1	87.0525	1.41679	0.453399	3.12481	0.00177919	0.00481962
ENSG00000089163.4	SIRT4	39.3691	1.62465	0.422929	3.84141	0.000122329	0.000419386
ENSG00000135097.7	MSI1	151.884	1.13064	0.315819	3.58003	0.00034356	0.0010864
ENSG00000170855.4	TRIAP1	458.74	1.01657	0.187722	5.41528	6.11929e-08	3.69958e-07
ENSG00000139714.12	MORN3	43.7375	1.42515	0.457588	3.11448	0.00184269	0.00497338
ENSG00000111011.18	RSRC2	2897.32	1.18318	0.0803091	14.7328	3.97054e-49	7.01545e-47
ENSG00000185344.15	ATP6V0A2	1009.26	1.18472	0.152224	7.78273	7.09785e-15	1.01341e-13
ENSG00000197653.16	DNAH10	90.8956	1.80559	0.303274	5.95366	2.62205e-09	1.91242e-08
ENSG00000198598.7	MMP17	730.146	1.36683	0.220367	6.20251	5.55714e-10	4.43473e-09
ENSG00000198040.11	ZNF84	994.132	1.31968	0.111416	11.8446	2.29528e-32	1.46143e-30
ENSG00000256223.6	ZNF10	190.392	1.55932	0.257443	6.05696	1.38718e-09	1.04799e-08
ENSG00000132950.19	ZMYM5	202.379	1.24455	0.226414	5.4968	3.86738e-08	2.40711e-07
ENSG00000172458.5	IL17D	53.067	1.50394	0.606904	2.47805	0.0132103	0.0287009
ENSG00000102678.7	FGF9	11.2771	2.99249	1.00382	2.98109	0.00287225	0.00740726
ENSG00000139597.18	N4BP2L1	230.348	2.31867	0.508238	4.56217	5.06268e-06	2.26818e-05
ENSG00000120693.14	SMAD9	21.5825	1.48493	0.490195	3.02926	0.00245156	0.00641764
ENSG00000120686.12	UFM1	961.243	1.11229	0.138037	8.05787	7.76329e-16	1.22608e-14
ENSG00000150907.10	FOXO1	1152.81	1.25503	0.1883	6.66502	2.64623e-11	2.52391e-10
ENSG00000120690.16	ELF1	3898.9	1.30093	0.202554	6.42264	1.33933e-10	1.15789e-09
ENSG00000102780.17	DGKH	479.506	1.23729	0.186434	6.6366	3.21002e-11	3.03097e-10
ENSG00000151773.13	CCDC122	47.3648	1.81084	0.500533	3.61783	0.000297079	0.000953282
ENSG00000102804.15	TSC22D1	2025.55	2.35493	0.208608	11.2888	1.49142e-29	7.86612e-28
ENSG00000102547.19	CAB39L	136.261	1.09452	0.285898	3.82836	0.000129	0.000440463
ENSG00000102796.12	DHRS12	27.2676	2.00794	0.504555	3.97962	6.90255e-05	0.000247795
ENSG00000118946.12	PCDH17	29.9835	1.7367	0.526908	3.29602	0.000980641	0.00282079
ENSG00000102554.14	KLF5	1254.36	1.53187	0.138111	11.0916	1.37806e-28	6.76351e-27
ENSG00000136160.17	EDNRB	46.5451	1.18543	0.418029	2.83575	0.00457182	0.0112329
ENSG00000136158.12	SPRY2	998.245	1.77841	0.227381	7.82127	5.2295e-15	7.53507e-14
ENSG00000102580.15	DNAJC3	1075.16	1.04814	0.173135	6.05393	1.41357e-09	1.06678e-08
ENSG00000139800.9	ZIC5	221.487	1.90324	0.191638	9.9314	3.0395e-23	9.85398e-22
ENSG00000125266.8	EFNB2	1807.04	1.26566	0.289928	4.36542	1.26878e-05	5.30598e-05
ENSG00000174405.15	LIG4	971.773	1.37432	0.234842	5.85211	4.8539e-09	3.41003e-08
ENSG00000185950.9	IRS2	3412.84	1.68276	0.121038	13.9028	6.09142e-44	7.42261e-42
ENSG00000153531.15	ADPRHL1	407.192	2.10964	0.177701	11.8718	1.6584e-32	1.06552e-30
ENSG00000150401.15	DCUN1D2	419.525	1.26637	0.216455	5.85047	4.90171e-09	3.4385e-08
ENSG00000165782.11	PIP4P1	1079.77	1.29257	0.140604	9.19296	3.82164e-20	9.32967e-19
ENSG00000179933.6	C14orf119	820.015	1.15681	0.148517	7.78907	6.75016e-15	9.66702e-14
ENSG00000100867.15	DHRS2	86.5506	3.65699	0.690473	5.29635	1.1814e-07	6.82991e-07
ENSG00000100908.14	EMC9	441.558	1.09727	0.190774	5.75168	8.83609e-09	6.00472e-08
ENSG00000129467.14	ADCY4	3.53387	4.29177	1.88659	2.27488	0.0229129	0.0465402
ENSG00000168952.16	STXBP6	303.991	1.25224	0.2846	4.4	1.08253e-05	4.57582e-05
ENSG00000100852.14	ARHGAP5	1304.43	1.08606	0.187169	5.80255	6.53149e-09	4.50355e-08
ENSG00000100906.12	NFKBIA	2752.24	1.09451	0.23923	4.57515	4.7587e-06	2.1449e-05
ENSG00000136327.7	NKX2-8	45.8288	1.57966	0.394262	4.00663	6.15904e-05	0.000223455
ENSG00000129514.8	FOXA1	50.1263	1.3503	0.419533	3.21857	0.00128831	0.00361314
ENSG00000165355.8	FBXO33	347.208	1.02589	0.185975	5.51627	3.46268e-08	2.17051e-07
ENSG00000179454.14	KLHL28	222.072	1.35123	0.227197	5.94737	2.72489e-09	1.98435e-08
ENSG00000100483.14	VCPKMT	149.656	1.63531	0.277559	5.89175	3.82122e-09	2.71969e-08
ENSG00000139926.16	FRMD6	2550.32	1.01437	0.105028	9.65804	4.54483e-22	1.33658e-20
ENSG00000087303.19	NID2	1517.69	1.76221	0.200637	8.78308	1.59054e-18	3.32088e-17
ENSG00000087301.9	TXNDC16	270.037	1.35984	0.278214	4.88773	1.02005e-06	5.10203e-06
ENSG00000180998.12	GPR137C	37.9582	1.21243	0.437742	2.76975	0.00560994	0.0134486
ENSG00000020577.14	SAMD4A	1547.79	1.424	0.0977085	14.574	4.11283e-48	6.68217e-46
ENSG00000131979.20	GCH1	209.784	1.44833	0.235733	6.14394	8.0498e-10	6.30732e-09
ENSG00000139946.11	PELI2	1301.98	2.95252	0.280961	10.5087	7.87988e-26	3.1553e-24
ENSG00000165617.16	DACT1	139.008	3.11428	0.423892	7.34688	2.02885e-13	2.49155e-12
ENSG00000100592.16	DAAM1	384.18	1.25395	0.167024	7.50761	6.02182e-14	7.78047e-13
ENSG00000140009.19	ESR2	7.34269	2.11535	0.926391	2.28343	0.0224048	0.0456262
ENSG00000126804.14	ZBTB1	1202.22	1.14594	0.203891	5.62036	1.90558e-08	1.2367e-07
ENSG00000081181.8	ARG2	85.8347	1.25884	0.330449	3.80948	0.000139259	0.000472726
ENSG00000175985.10	PLEKHD1	11.549	3.10219	1.21394	2.55548	0.0106041	0.023638
ENSG00000100647.8	SUSD6	518.111	1.48854	0.135317	11.0004	3.80362e-28	1.82251e-26
ENSG00000119599.17	DCAF4	314.674	1.14667	0.19755	5.80445	6.45795e-09	4.45719e-08
ENSG00000165861.14	ZFYVE1	818.306	1.76793	0.155828	11.3454	7.81751e-30	4.20154e-28
ENSG00000187105.9	HEATR4	6.20306	2.97446	1.14591	2.59572	0.00943936	0.0213447
ENSG00000140043.12	PTGR2	67.5386	1.09777	0.442031	2.48347	0.0130111	0.0283115
ENSG00000183379.9	SYNDIG1L	4.44481	7.00634	1.95282	3.58781	0.000333472	0.00105839
ENSG00000119638.14	NEK9	2337.16	1.75986	0.119686	14.704	6.0801e-49	1.03545e-46
ENSG00000165548.11	TMEM63C	46.2368	2.10347	0.352024	5.97538	2.29561e-09	1.68651e-08
ENSG00000177108.5	ZDHHC22	23.4148	2.31135	0.66595	3.47076	0.000518993	0.00158069
ENSG00000140022.14	STON2	141.815	1.02903	0.299718	3.43332	0.000596243	0.00179738
ENSG00000185070.12	FLRT2	832.278	1.73176	0.219118	7.90331	2.71597e-15	4.03259e-14
ENSG00000053254.16	FOXN3	1625.4	1.64738	0.188749	8.72792	2.59406e-18	5.28344e-17
ENSG00000133958.14	UNC79	332.205	1.91605	0.457849	4.18491	2.85285e-05	0.000110966
ENSG00000187581.3	COX8C	158.132	3.99523	1.57001	2.54472	0.0109366	0.0243065
ENSG00000089723.10	OTUB2	84.5704	1.13382	0.279515	4.05638	4.98383e-05	0.000183694
ENSG00000165949.13	IFI27	36.0554	1.95328	0.497398	3.92699	8.60138e-05	0.000302967
ENSG00000227051.7	C14orf132	1067.03	1.18831	0.14527	8.18002	2.83803e-16	4.67003e-15
ENSG00000197119.13	SLC25A29	1448.36	1.2365	0.140313	8.81243	1.22459e-18	2.60687e-17
ENSG00000088808.18	PPP1R13B	907.442	1.85075	0.195921	9.44637	3.50771e-21	9.60882e-20
ENSG00000198146.4	ZNF770	1052.9	1.25124	0.182614	6.85186	7.28952e-12	7.47732e-11
ENSG00000172575.14	RASGRP1	226.661	2.1471	0.370685	5.79227	6.94424e-09	4.76953e-08
ENSG00000104081.14	BMF	252.385	3.54677	0.455192	7.79181	6.60555e-15	9.47913e-14
ENSG00000188277.10	C15orf62	21.6171	2.86362	0.799929	3.57984	0.0003438	0.00108692
ENSG00000166145.15	SPINT1	175.544	1.9298	0.463448	4.16401	3.12701e-05	0.000120634
ENSG00000128917.8	DLL4	199.857	3.55455	0.533327	6.66486	2.64917e-11	2.52502e-10
ENSG00000128965.13	CHAC1	721.801	2.16301	0.110862	19.5107	8.89734e-85	8.38426e-82
ENSG00000174197.19	MGA	2709.07	1.67163	0.105995	15.7709	4.93145e-56	1.20183e-53
ENSG00000168970.22	JMJD7-PLA2G4B	39.4876	1.96943	0.86289	2.28236	0.0224679	0.0457174
ENSG00000242028.8	HYPK	80.4099	1.39464	0.40539	3.44024	0.000581202	0.00175541
ENSG00000140254.13	DUOXA1	9.18388	6.1591	1.68228	3.66117	0.000251067	0.000814888
ENSG00000166920.13	C15orf48	1116.65	4.73403	1.51867	3.11722	0.00182567	0.00493798
ENSG00000137876.11	RSL24D1	1553.93	1.25539	0.136551	9.19356	3.80043e-20	9.29395e-19
ENSG00000069667.16	RORA	58.2693	1.43232	0.36354	3.93993	8.1504e-05	0.000288303
ENSG00000174498.14	IGDCC3	13.1979	2.52236	0.915645	2.75473	0.005874	0.0140275
ENSG00000157890.19	MEGF11	71.5927	2.35089	0.363619	6.46525	1.0113e-10	8.91751e-10
ENSG00000137834.15	SMAD6	610.083	1.97439	0.45215	4.36668	1.2615e-05	5.27866e-05
ENSG00000166949.17	SMAD3	2905.39	1.14694	0.194289	5.90324	3.56431e-09	2.54581e-08
ENSG00000103647.13	CORO2B	221.108	2.1256	0.261488	8.12886	4.33363e-16	7.0167e-15
ENSG00000140332.18	TLE3	1381.71	1.6982	0.135778	12.5072	6.81757e-36	5.20899e-34
ENSG00000138622.4	HCN4	180.071	1.42308	0.267241	5.32507	1.00916e-07	5.90764e-07
ENSG00000205363.7	INSYN1	39.3809	3.87484	1.5387	2.51825	0.011794	0.0259953
ENSG00000167178.17	ISLR2	9.9975	3.14001	1.30457	2.40693	0.0160874	0.0341538
ENSG00000140465.15	CYP1A1	86.6035	3.91731	0.723368	5.41538	6.11573e-08	3.69901e-07
ENSG00000169783.13	LINGO1	79.3853	1.39221	0.316305	4.40149	1.0751e-05	4.54849e-05
ENSG00000103888.17	CEMIP	69.3353	2.05614	0.40155	5.12051	3.04705e-07	1.64767e-06
ENSG00000172349.19	IL16	108.135	2.45202	0.738847	3.31871	0.000904351	0.00262
ENSG00000183496.6	MEX3B	539.119	1.1447	0.280032	4.08776	4.35564e-05	0.000162703
ENSG00000214575.10	CPEB1	160.919	1.76222	0.228834	7.7009	1.35115e-14	1.87424e-13
ENSG00000103723.17	AP3B2	59.0886	2.62873	0.63363	4.14869	3.34387e-05	0.000127849
ENSG00000169594.14	BNC1	335.808	1.46313	0.158503	9.23091	2.68355e-20	6.68994e-19
ENSG00000136383.7	ALPK3	27.2526	1.67772	0.574076	2.92247	0.00347272	0.00880167
ENSG00000140519.14	RHCG	44.2629	2.34778	0.511788	4.5874	4.48803e-06	2.03132e-05
ENSG00000140548.10	ZNF710	547.31	1.12568	0.21465	5.24429	1.56887e-07	8.8704e-07
ENSG00000173575.24	CHD2	3611.68	1.32878	0.115028	11.5518	7.23023e-31	4.20573e-29
ENSG00000140450.9	ARRDC4	110.18	2.75015	0.477328	5.76155	8.33439e-09	5.68565e-08
ENSG00000140443.15	IGF1R	3246.25	1.02703	0.157889	6.50474	7.78262e-11	6.99347e-10
ENSG00000068305.19	MEF2A	1543.09	1.03028	0.200484	5.13899	2.76223e-07	1.50227e-06
ENSG00000140479.18	PCSK6	294.377	1.31741	0.250387	5.2615	1.42886e-07	8.14395e-07
ENSG00000257108.2	NHLRC4	47.7652	3.07943	0.705523	4.36476	1.27264e-05	5.32056e-05
ENSG00000127578.7	WFIKKN1	24.8841	1.96515	0.730101	2.69162	0.00711057	0.0165964
ENSG00000197599.13	CCDC154	63.4153	1.78521	0.565271	3.15816	0.0015877	0.00435432
ENSG00000172382.10	PRSS27	90.9965	1.81365	0.353989	5.12346	2.99974e-07	1.62333e-06
ENSG00000162078.12	ZG16B	13.6833	2.36204	0.737838	3.2013	0.00136811	0.00381274
ENSG00000131650.14	KREMEN2	269.93	1.06753	0.349064	3.05826	0.00222625	0.00588628
ENSG00000213937.4	CLDN9	22.1133	3.21079	0.708253	4.53339	5.80456e-06	2.57363e-05
ENSG00000005339.15	CREBBP	6348.55	2.10267	0.0897306	23.4331	1.96417e-121	9.25451e-118
ENSG00000162104.10	ADCY9	1269.54	1.45546	0.0890081	16.352	4.20976e-60	1.21439e-57
ENSG00000126603.9	GLIS2	1043.01	1.66841	0.165716	10.0679	7.66233e-24	2.60981e-22
ENSG00000168140.5	VASN	306.206	1.00613	0.324736	3.0983	0.00194632	0.00521737
ENSG00000185338.7	SOCS1	78.4562	1.0987	0.399996	2.74677	0.00601854	0.0143315
ENSG00000188897.10	ENSG00000188897	102.372	4.17318	1.08207	3.85667	0.000114944	0.000396275
ENSG00000237515.9	SHISA9	55.5621	1.49809	0.353057	4.24321	2.20346e-05	8.73166e-05
ENSG00000085721.13	RRN3	1539.84	1.18713	0.0898826	13.2076	7.93525e-40	7.84369e-38
ENSG00000188215.10	DCUN1D3	223.328	1.60121	0.198908	8.05001	8.27881e-16	1.30023e-14
ENSG00000158486.15	DNAH3	6.29086	4.45061	1.58458	2.8087	0.0049742	0.0120954
ENSG00000011638.11	LDAF1	395.456	1.0234	0.204037	5.01574	5.28285e-07	2.76977e-06
ENSG00000103404.15	USP31	866.288	1.67109	0.101493	16.465	6.54346e-61	1.92691e-58
ENSG00000198156.11	NPIPB6	42.5862	6.04569	1.52614	3.96142	7.45043e-05	0.000265403
ENSG00000169682.18	SPNS1	23.8898	1.20825	0.526948	2.29293	0.021852	0.0446549
ENSG00000102886.15	GDPD3	46.5548	1.82625	0.513271	3.55805	0.000373612	0.00117044
ENSG00000151006.8	PRSS53	47.181	1.96008	0.621601	3.15327	0.00161451	0.00441841
ENSG00000083799.18	CYLD	1173.04	1.01591	0.153298	6.62702	3.4254e-11	3.21714e-10
ENSG00000205364.4	MT1M	102.986	1.37536	0.341878	4.02296	5.74711e-05	0.000209491
ENSG00000198417.7	MT1F	80.0601	2.05461	0.456549	4.5003	6.78589e-06	2.97976e-05
ENSG00000051108.15	HERPUD1	1528.2	1.58862	0.31236	5.08588	3.65934e-07	1.94894e-06
ENSG00000166546.15	BEAN1	37.9403	2.60247	0.666198	3.90645	9.36627e-05	0.000327785
ENSG00000089505.18	CMTM1	210.376	1.24139	0.170341	7.28771	3.15272e-13	3.79589e-12
ENSG00000166592.12	RRAD	121.131	2.2765	0.474415	4.79854	1.59825e-06	7.77935e-06
ENSG00000102890.16	ELMO3	63.5272	1.07517	0.364372	2.95075	0.00317008	0.00810291
ENSG00000159753.15	CARMIL2	2082.07	1.0534	0.340807	3.09089	0.00199558	0.0053383
ENSG00000062038.15	CDH3	51.2946	2.16599	0.441747	4.90323	9.42736e-07	4.74727e-06
ENSG00000103044.11	HAS3	84.9691	1.88715	0.290932	6.48655	8.78249e-11	7.82727e-10
ENSG00000102908.23	NFAT5	2041.09	1.16945	0.191243	6.11502	9.65465e-10	7.49553e-09
ENSG00000172137.19	CALB2	85.9901	1.53837	0.28024	5.48946	4.03154e-08	2.50228e-07
ENSG00000040199.18	PHLPP2	594.129	1.44839	0.157854	9.17549	4.49505e-20	1.08797e-18
ENSG00000224470.9	ATXN1L	1855.12	1.03864	0.121546	8.54526	1.28245e-17	2.46631e-16
ENSG00000140830.9	TXNL4B	390.144	1.10444	0.202704	5.44854	5.07842e-08	3.10214e-07
ENSG00000140836.17	ZFHX3	1695.15	1.24263	0.150691	8.24621	1.63497e-16	2.7677e-15
ENSG00000140839.13	CLEC18B	16.047	2.04492	0.89513	2.2845	0.0223422	0.0455078
ENSG00000166446.15	CDYL2	21.7841	2.26488	0.544505	4.15952	3.18921e-05	0.000122832
ENSG00000261609.8	GAN	453.819	1.39495	0.133846	10.422	1.96731e-25	7.63955e-24
ENSG00000140961.14	OSGIN1	132.216	1.10695	0.213569	5.18312	2.18206e-07	1.2086e-06
ENSG00000103196.12	CRISPLD2	76.7878	1.92324	0.374647	5.13348	2.8444e-07	1.54578e-06
ENSG00000135709.14	KIAA0513	184.608	1.35029	0.173203	7.79602	6.38915e-15	9.18725e-14
ENSG00000131149.19	GSE1	4058.79	1.31726	0.0829756	15.8753	9.39921e-57	2.37246e-54
ENSG00000103241.7	FOXF1	78.5057	1.24638	0.446412	2.79199	0.00523844	0.0126508
ENSG00000140948.13	ZCCHC14	1999.46	1.94252	0.140922	13.7844	3.1639e-43	3.66572e-41
ENSG00000172530.22	BANP	675.567	1.09718	0.124819	8.79016	1.49349e-18	3.13212e-17
ENSG00000170100.14	ZNF778	737.603	1.85438	0.154228	12.0236	2.67109e-33	1.7979e-31
ENSG00000204991.11	SPIRE2	460.589	1.00962	0.176997	5.70414	1.16935e-08	7.81499e-08
ENSG00000070444.15	MNT	1474.58	1.1765	0.197401	5.95993	2.5234e-09	1.84428e-08
ENSG00000167723.15	TRPV3	55.1538	1.34237	0.417135	3.21808	0.00129052	0.0036172
ENSG00000004660.15	CAMKK1	178.145	1.74832	0.350661	4.98577	6.17152e-07	3.19657e-06
ENSG00000183018.9	SPNS2	99.9864	2.80926	0.5726	4.90615	9.28826e-07	4.68055e-06
ENSG00000161921.17	CXCL16	100.498	1.61125	0.3987	4.04126	5.3165e-05	0.000194736
ENSG00000182853.12	VMO1	18.1692	2.10366	0.867939	2.42375	0.0153614	0.0327946
ENSG00000205710.4	C17orf107	18.4476	2.42623	0.720887	3.36562	0.000763727	0.00225089
ENSG00000167842.16	MIS12	503.395	1.04587	0.192509	5.43283	5.54682e-08	3.3795e-07
ENSG00000091622.16	PITPNM3	103.864	1.01862	0.256567	3.97019	7.1816e-05	0.000256797
ENSG00000141485.17	SLC13A5	105.092	1.1275	0.438875	2.56906	0.0101976	0.0228363
ENSG00000141505.12	ASGR1	46.7444	1.15805	0.43397	2.6685	0.00761909	0.0176379
ENSG00000072818.12	ACAP1	858.575	1.11108	0.427071	2.60162	0.00927837	0.0210243
ENSG00000181222.19	POLR2A	12290.9	1.0603	0.178211	5.9497	2.68635e-09	1.9573e-08
ENSG00000129214.15	SHBG	5.63917	2.49185	1.0942	2.27732	0.0227671	0.0462641
ENSG00000132510.11	KDM6B	2482.22	2.70823	0.124954	21.6739	3.62139e-104	7.31262e-101
ENSG00000179859.10	RNF227	224.072	1.28975	0.153569	8.39856	4.5199e-17	8.11801e-16
ENSG00000179477.11	ALOX12B	17.7487	2.45877	0.813183	3.02364	0.00249755	0.0065267
ENSG00000179148.10	ALOXE3	22.6992	1.88577	0.615811	3.06225	0.00219678	0.00581597
ENSG00000179111.9	HES7	82.6335	2.57596	0.904041	2.84939	0.00438033	0.0107943
ENSG00000179094.16	PER1	842.143	1.66873	0.274273	6.08421	1.17065e-09	8.96865e-09
ENSG00000065325.13	GLP2R	3.80396	6.9295	2.89083	2.39707	0.0165269	0.0349818
ENSG00000141052.18	MYOCD	11.3748	4.65276	1.85904	2.50277	0.0123224	0.027
ENSG00000170425.4	ADORA2B	520.208	1.10467	0.239296	4.61633	3.90592e-06	1.78905e-05
ENSG00000179598.6	PLD6	242.045	1.61193	0.18103	8.90424	5.3751e-19	1.1743e-17
ENSG00000154803.13	FLCN	758.295	1.29837	0.151976	8.54325	1.305e-17	2.50627e-16
ENSG00000177302.15	TOP3A	1625.69	1.03633	0.0778099	13.3187	1.80132e-40	1.83177e-38
ENSG00000240445.6	FOXO3B	259.025	1.82998	0.189479	9.65796	4.54824e-22	1.33658e-20
ENSG00000171928.14	TVP23B	262.188	1.39146	0.200458	6.94137	3.88315e-12	4.12074e-11
ENSG00000128482.16	RNF112	12.7816	2.32938	0.815432	2.85663	0.00428169	0.0105918
ENSG00000274180.1	NATD1	554.604	2.85	0.273833	10.4078	2.2842e-25	8.79758e-24
ENSG00000168961.17	LGALS9	1115.72	1.48461	0.653205	2.27281	0.0230378	0.0467806
ENSG00000004139.14	SARM1	361.907	2.67392	0.305665	8.74787	2.17409e-18	4.46669e-17
ENSG00000109107.14	ALDOC	236.13	1.11663	0.402985	2.7709	0.00559012	0.0134085
ENSG00000179761.12	PIPOX	45.8907	3.90762	0.750856	5.20422	1.94815e-07	1.088e-06
ENSG00000108256.9	NUFIP2	2815.61	1.21401	0.131187	9.25402	2.16211e-20	5.49665e-19
ENSG00000198720.13	ANKRD13B	931.574	1.64294	0.25308	6.49179	8.48204e-11	7.57382e-10
ENSG00000176927.16	EFCAB5	66.6399	2.55342	0.611695	4.17433	2.9887e-05	0.000115836
ENSG00000196712.20	NF1	1880.47	1.75903	0.158068	11.1283	9.1371e-29	4.57989e-27
ENSG00000176749.9	CDK5R1	247.913	1.1759	0.172963	6.79858	1.05657e-11	1.06296e-10
ENSG00000176658.17	MYO1D	248.251	1.01029	0.333724	3.02732	0.00246733	0.00645369
ENSG00000166750.10	SLFN5	521.147	2.10689	0.170239	12.376	3.52263e-35	2.57992e-33
ENSG00000108733.11	PEX12	110.447	1.00332	0.231734	4.32963	1.4936e-05	6.14714e-05
ENSG00000270885.2	RASL10B	199.993	1.4727	0.298934	4.9265	8.37152e-07	4.25194e-06
ENSG00000273706.5	LHX1	10.0694	2.24114	0.962833	2.32765	0.0199305	0.041223
ENSG00000275066.5	SYNRG	1421.48	1.24397	0.0978325	12.7153	4.86117e-37	4.04192e-35
ENSG00000274512.6	TBC1D3L	62.1589	1.13584	0.353645	3.2118	0.00131907	0.00368844
ENSG00000273604.2	EPOP	1172.1	1.03836	0.186996	5.55285	2.8105e-08	1.78867e-07
ENSG00000173991.6	TCAP	11.7681	2.11009	0.898122	2.34945	0.0188011	0.0391852
ENSG00000073605.19	GSDMB	266.269	1.97061	0.312728	6.30135	2.95067e-10	2.44908e-09
ENSG00000172057.10	ORMDL3	793.058	1.18377	0.1389	8.52252	1.56122e-17	2.96212e-16
ENSG00000126368.6	NR1D1	649.072	3.56131	0.33122	10.7521	5.79294e-27	2.54296e-25
ENSG00000128422.18	KRT17	9.68998	3.01367	1.07685	2.7986	0.00513239	0.0124181
ENSG00000173812.11	EIF1	11257.1	1.23224	0.119899	10.2773	8.9214e-25	3.2501e-23
ENSG00000173805.16	HAP1	1759.68	2.81251	0.33462	8.40509	4.27527e-17	7.71788e-16
ENSG00000178502.6	KLHL11	237.46	1.05558	0.16897	6.24717	4.17968e-10	3.3873e-09
ENSG00000173757.11	STAT5B	1706.68	1.00994	0.184737	5.46691	4.57956e-08	2.81322e-07
ENSG00000131480.9	AOC2	107.144	2.04678	0.328523	6.23025	4.65693e-10	3.74436e-09
ENSG00000131471.7	AOC3	48.3932	2.15047	0.525373	4.09322	4.25417e-05	0.000159292
ENSG00000175906.5	ARL4D	302.57	1.01965	0.258316	3.9473	7.90389e-05	0.000280144
ENSG00000108861.9	DUSP3	2930.76	1.20258	0.164618	7.30525	2.76759e-13	3.35218e-12
ENSG00000161647.19	MPP3	220.287	1.05194	0.221076	4.75826	1.9527e-06	9.37227e-06
ENSG00000091947.10	TMEM101	286.047	1.51131	0.369259	4.09281	4.2618e-05	0.000159493
ENSG00000120068.7	HOXB8	205.76	2.36868	0.340051	6.96566	3.26873e-12	3.48969e-11
ENSG00000170689.10	HOXB9	1097.84	1.60314	0.146782	10.9219	9.05865e-28	4.25395e-26
ENSG00000182575.8	NXPH3	39.8016	1.9526	0.763647	2.55694	0.0105597	0.0235502
ENSG00000121104.8	FAM117A	584.264	1.12139	0.136901	8.19125	2.58536e-16	4.26917e-15
ENSG00000108821.14	COL1A1	3117.97	1.2735	0.48015	2.65229	0.00799478	0.0184079
ENSG00000136449.16	MYCBPAP	39.1785	2.03612	0.8149	2.49861	0.0124682	0.0272856
ENSG00000108846.16	ABCC3	38.7112	1.62957	0.594585	2.74068	0.00613114	0.0145727
ENSG00000108924.14	HLF	10.34	3.2267	0.964767	3.34454	0.000824182	0.00241097
ENSG00000108960.9	MMD	151.432	1.1454	0.235757	4.85838	1.18352e-06	5.85547e-06
ENSG00000183691.6	NOG	637.602	1.05407	0.314519	3.35138	0.000804096	0.00235905
ENSG00000153933.10	DGKE	497.448	1.03013	0.125637	8.19926	2.41872e-16	4.01746e-15
ENSG00000264364.3	DYNLL2	2030.12	1.04608	0.133672	7.82569	5.04875e-15	7.28949e-14
ENSG00000182628.13	SKA2	1634.61	1.13845	0.174456	6.52568	6.7695e-11	6.11828e-10
ENSG00000175155.11	YPEL2	371.848	1.80932	0.206199	8.77461	1.7149e-18	3.56997e-17
ENSG00000141378.15	PTRH2	497.657	1.05538	0.153181	6.88974	5.58945e-12	5.81361e-11
ENSG00000121068.14	TBX2	139.377	1.06137	0.417057	2.54492	0.0109304	0.0242965
ENSG00000170921.16	TANC2	1595.88	1.05565	0.108791	9.70349	2.91359e-22	8.78116e-21
ENSG00000136485.16	DCAF7	3534.34	1.04223	0.204531	5.0957	3.47458e-07	1.86105e-06
ENSG00000136490.9	LIMD2	576.435	1.26495	0.161695	7.82308	5.1547e-15	7.43487e-14
ENSG00000007314.12	SCN4A	2981.55	1.10213	0.20928	5.26629	1.39205e-07	7.96623e-07
ENSG00000178607.17	ERN1	1196.08	1.9757	0.239825	8.23807	1.75013e-16	2.95205e-15
ENSG00000176809.11	LRRC37A3	88.0674	1.21732	0.44924	2.70973	0.00673378	0.0158399
ENSG00000168646.14	AXIN2	115.501	1.96954	0.301726	6.52757	6.68459e-11	6.04909e-10
ENSG00000154258.17	ABCA9	57.8011	3.13991	0.93841	3.34599	0.000819885	0.00240131
ENSG00000154263.18	ABCA10	4.0014	3.08324	1.32075	2.33446	0.0195717	0.0405878
ENSG00000154265.16	ABCA5	62.9988	1.06576	0.406752	2.62017	0.0087887	0.0200627
ENSG00000170412.18	GPRC5C	50.9667	1.9963	0.516028	3.86858	0.000109469	0.000378788
ENSG00000167861.16	HID1	112.026	2.99281	0.646798	4.62712	3.70784e-06	1.70495e-05
ENSG00000182687.4	GALR2	5.26283	3.3467	1.46187	2.28932	0.0220605	0.0449965
ENSG00000078687.18	TNRC6C	1170.19	1.57174	0.125575	12.5163	6.08081e-36	4.67132e-34
ENSG00000184557.4	SOCS3	387.087	1.22249	0.152244	8.02981	9.76255e-16	1.51975e-14
ENSG00000055483.20	USP36	2102.23	1.06482	0.103015	10.3365	4.81711e-25	1.78246e-23
ENSG00000173918.15	C1QTNF1	525.219	3.29631	0.583237	5.65175	1.5882e-08	1.04076e-07
ENSG00000167281.20	RBFOX3	80.7012	2.16795	0.359865	6.02434	1.69804e-09	1.26659e-08
ENSG00000197063.11	MAFG	1661.72	1.84367	0.101103	18.2357	2.68827e-74	1.40736e-71
ENSG00000176845.13	METRNL	594.947	1.02653	0.128672	7.97784	1.48918e-15	2.26583e-14
ENSG00000170579.18	DLGAP1	27.9771	1.34604	0.474374	2.8375	0.00454685	0.0111793
ENSG00000206432.4	TMEM200C	8.23657	4.33551	1.35398	3.20204	0.00136459	0.00380519
ENSG00000178127.13	NDUFV2	30.1696	1.4165	0.522917	2.70884	0.0067519	0.0158693
ENSG00000101745.17	ANKRD12	1210.11	1.10258	0.185188	5.95384	2.61923e-09	1.91135e-08
ENSG00000141391.14	PRELID3A	202.631	1.70801	0.190329	8.97402	2.85893e-19	6.40429e-18
ENSG00000101654.18	RNMT	1561.18	1.04399	0.120003	8.6997	3.32756e-18	6.74822e-17
ENSG00000176136.6	MC5R	12.5428	2.28203	0.753551	3.02837	0.00245878	0.0064337
ENSG00000180777.15	ANKRD30B	24.1418	6.513	1.15431	5.64234	1.67758e-08	1.09476e-07
ENSG00000141449.16	GREB1L	188.917	1.53351	0.189575	8.0892	6.00572e-16	9.62482e-15
ENSG00000141448.11	GATA6	127.642	2.40881	0.269672	8.93237	4.16963e-19	9.20901e-18
ENSG00000134508.13	CABLES1	679.326	1.32381	0.143329	9.23613	2.5557e-20	6.39376e-19
ENSG00000154065.17	ANKRD29	12.046	2.18829	0.778235	2.81187	0.00492544	0.0119912
ENSG00000053747.17	LAMA3	175.38	3.17948	0.440249	7.222	5.12272e-13	6.01909e-12
ENSG00000198795.11	ZNF521	83.7772	1.75336	0.52063	3.36776	0.000757809	0.00223625
ENSG00000141384.13	TAF4B	472.706	1.02874	0.144226	7.13283	9.8324e-13	1.11542e-11
ENSG00000134755.18	DSC2	167.703	1.58729	0.244133	6.50175	7.93915e-11	7.12055e-10
ENSG00000101489.20	CELF4	18.0235	1.70321	0.682515	2.49549	0.0125782	0.0274796
ENSG00000101665.10	SMAD7	545.055	2.43891	0.251362	9.70278	2.93387e-22	8.82344e-21
ENSG00000172361.6	CFAP53	16.9258	1.91657	0.739129	2.59301	0.00951403	0.021499
ENSG00000198796.7	ALPK2	458.184	1.05148	0.167883	6.26316	3.77251e-10	3.0859e-09
ENSG00000074657.14	ZNF532	862.854	1.11554	0.115391	9.66749	4.14433e-22	1.23068e-20
ENSG00000141664.10	ZCCHC2	602.763	1.4264	0.225875	6.31498	2.70192e-10	2.25719e-09
ENSG00000171791.14	BCL2	3357.55	1.19495	0.202083	5.91316	3.35597e-09	2.40673e-08
ENSG00000197632.9	SERPINB2	348.515	3.02442	0.715301	4.22818	2.35591e-05	9.2708e-05
ENSG00000171451.15	DSEL	168.364	1.35142	0.196564	6.8752	6.1904e-12	6.41036e-11
ENSG00000101493.11	ZNF516	348.328	1.04886	0.272381	3.8507	0.000117778	0.000405159
ENSG00000197971.16	MBP	653.987	3.69432	0.718649	5.14065	2.73794e-07	1.49079e-06
ENSG00000070404.10	FSTL3	1499.81	1.41224	0.430706	3.27891	0.00104209	0.00297996
ENSG00000180448.11	ARHGAP45	2861.31	1.08272	0.149654	7.23479	4.66252e-13	5.49664e-12
ENSG00000099625.14	CBARP	306.258	1.03097	0.266409	3.86987	0.000108892	0.000376883
ENSG00000167470.14	MIDN	2744.76	1.3106	0.24986	5.24533	1.56001e-07	8.82382e-07
ENSG00000099875.16	MKNK2	2906.59	1.014	0.0823122	12.3189	7.16353e-35	5.16614e-33
ENSG00000099860.9	GADD45B	1683.19	2.25274	0.210574	10.6981	1.03887e-26	4.44982e-25
ENSG00000176490.5	DIRAS1	657.197	3.05538	1.08624	2.81281	0.00491109	0.0119625
ENSG00000186300.12	ZNF555	265.721	1.24837	0.237671	5.25251	1.5004e-07	8.51391e-07
ENSG00000125910.6	S1PR4	1399.01	2.4968	1.10139	2.26695	0.0233934	0.0474072
ENSG00000095932.7	SMIM24	299.31	4.58006	1.52995	2.9936	0.0027571	0.00713375
ENSG00000167676.5	PLIN4	7.59441	4.41085	1.83944	2.39793	0.0164878	0.0349094
ENSG00000223573.7	TINCR	91.918	1.50041	0.281148	5.33672	9.46421e-08	5.55781e-07
ENSG00000125730.18	C3	239.693	1.77968	0.331751	5.36452	8.11656e-08	4.8286e-07
ENSG00000171105.14	INSR	3845.27	1.18703	0.124686	9.52022	1.7282e-21	4.90524e-20
ENSG00000076826.10	CAMSAP3	129.368	1.66772	0.249713	6.67855	2.41314e-11	2.31566e-10
ENSG00000174788.10	PCP2	6.33922	4.00648	1.74807	2.29195	0.0219088	0.0447322
ENSG00000167772.12	ANGPTL4	304.631	1.78015	0.336118	5.29621	1.18232e-07	6.83244e-07
ENSG00000130803.15	ZNF317	1560.66	1.0113	0.100229	10.0899	6.12408e-24	2.09598e-22
ENSG00000196110.8	ZNF699	445.154	1.76618	0.222441	7.94	2.02186e-15	3.02801e-14
ENSG00000197961.12	ZNF121	1226.65	1.27588	0.123713	10.3132	6.13983e-25	2.26006e-23
ENSG00000196605.7	ZNF846	148.935	1.81932	0.292337	6.22336	4.86619e-10	3.90373e-09
ENSG00000244165.2	P2RY11	168.047	1.4484	0.2731	5.30357	1.1356e-07	6.59478e-07
ENSG00000267534.4	S1PR2	133.782	1.18443	0.249988	4.73796	2.15884e-06	1.02745e-05
ENSG00000105376.5	ICAM5	617.074	1.05658	0.192969	5.47537	4.36594e-08	2.69723e-07
ENSG00000214212.9	C19orf38	155.629	2.12555	0.22444	9.47048	2.7857e-21	7.75114e-20
ENSG00000196361.10	ELAVL3	66.4241	3.673	1.53266	2.39649	0.016553	0.0350264
ENSG00000130176.8	CNN1	46.3953	2.82132	0.491775	5.737	9.63666e-09	6.51431e-08
ENSG00000257446.4	ZNF878	16.5546	4.10894	0.826935	4.96888	6.7342e-07	3.46516e-06
ENSG00000223547.10	ZNF844	52.4344	1.62143	0.390545	4.15173	3.29976e-05	0.000126299
ENSG00000196646.12	ZNF136	246.358	1.10354	0.214393	5.14729	2.64271e-07	1.4445e-06
ENSG00000173875.14	ZNF791	489.843	1.22441	0.195229	6.27165	3.57235e-10	2.93406e-09
ENSG00000171223.6	JUNB	1599.53	1.12238	0.109899	10.2129	1.73655e-24	6.1519e-23
ENSG00000037757.14	MRI1	717.318	1.55345	0.567749	2.73616	0.00621604	0.0147546
ENSG00000132003.10	ZSWIM4	952.854	1.15774	0.121955	9.49316	2.24136e-21	6.28604e-20
ENSG00000127507.18	ADGRE2	158.604	1.36188	0.466877	2.91701	0.00353407	0.00893953
ENSG00000105643.11	ARRDC2	2145.5	1.25492	0.193618	6.48143	9.0858e-11	8.08739e-10
ENSG00000130518.18	IQCN	145.05	4.40885	0.901906	4.88837	1.01675e-06	5.08734e-06
ENSG00000130522.6	JUND	2610.43	1.27246	0.181123	7.02537	2.13501e-12	2.33398e-11
ENSG00000130517.14	PGPEP1	483.674	1.1603	0.230614	5.03134	4.87062e-07	2.5622e-06
ENSG00000130513.7	GDF15	383.925	1.84401	0.691937	2.665	0.00769888	0.0178049
ENSG00000105696.9	TMEM59L	24.7929	4.40362	1.59504	2.76081	0.00576576	0.01379
ENSG00000258674.5	ENSG00000258674	24.1836	1.87105	0.658634	2.8408	0.00449998	0.0110698
ENSG00000250067.12	YJEFN3	206.133	1.67798	0.294039	5.70667	1.15209e-08	7.7033e-08
ENSG00000081665.14	ZNF506	310.738	1.14116	0.238197	4.79082	1.66098e-06	8.05694e-06
ENSG00000256771.5	ZNF253	419.728	1.13159	0.251795	4.49411	6.98627e-06	3.05636e-05
ENSG00000213988.11	ZNF90	138.631	1.37036	0.356024	3.84908	0.000118564	0.000407266
ENSG00000160229.13	ZNF66	148.147	1.56497	0.289903	5.39825	6.7295e-08	4.04945e-07
ENSG00000118620.13	ZNF430	340.162	1.33537	0.212125	6.2952	3.06997e-10	2.54212e-09
ENSG00000182141.10	ZNF708	205.622	1.11286	0.280816	3.96294	7.40311e-05	0.000263983
ENSG00000196268.12	ZNF493	171.443	1.27164	0.300497	4.2318	2.31832e-05	9.13561e-05
ENSG00000197134.13	ZNF257	60.8509	1.0908	0.379193	2.87664	0.00401928	0.0100304
ENSG00000229676.3	ZNF492	27.7672	2.62864	0.877331	2.99617	0.0027339	0.00708018
ENSG00000196081.10	ZNF724	110.128	1.25779	0.238085	5.28293	1.27134e-07	7.32291e-07
ENSG00000167232.14	ZNF91	522.69	1.28991	0.298618	4.31959	1.56318e-05	6.39711e-05
ENSG00000197372.10	ZNF675	352.681	1.13398	0.269277	4.21121	2.54003e-05	9.95657e-05
ENSG00000213096.11	ZNF254	250.619	1.25793	0.334834	3.75687	0.000172051	0.00057452
ENSG00000121297.8	TSHZ3	910.241	1.22923	0.22209	5.53482	3.11546e-08	1.96681e-07
ENSG00000021488.13	SLC7A9	14.8067	1.86239	0.646757	2.87958	0.00398207	0.00995341
ENSG00000153879.9	CEBPG	2569.1	1.28833	0.15256	8.44473	3.0474e-17	5.59415e-16
ENSG00000153885.15	KCTD15	1478.33	1.19152	0.121124	9.83713	7.79004e-23	2.44151e-21
ENSG00000166398.14	GARRE1	1327.22	1.40262	0.139322	10.0675	7.69213e-24	2.61366e-22
ENSG00000153902.14	LGI4	30.9087	2.37237	1.05563	2.24736	0.0246173	0.0496527
ENSG00000105668.8	UPK1A	32.059	2.47995	1.00846	2.45915	0.0139266	0.0300721
ENSG00000161270.20	NPHS1	60.8148	2.58931	0.939629	2.75568	0.00585707	0.0139918
ENSG00000167635.12	ZNF146	3489.51	1.15161	0.120718	9.53969	1.43266e-21	4.08279e-20
ENSG00000186017.16	ZNF566	599.629	1.62113	0.106848	15.1722	5.4027e-52	1.06065e-49
ENSG00000161298.19	ZNF382	184.063	1.11776	0.188736	5.92237	3.17338e-09	2.28158e-08
ENSG00000197808.13	ZNF461	83.592	1.33656	0.328954	4.06306	4.84338e-05	0.000178797
ENSG00000267041.6	ZNF850	223.86	1.08908	0.282888	3.84985	0.00011819	0.000406178
ENSG00000197863.9	ZNF790	56.2355	1.24535	0.290325	4.28951	1.79069e-05	7.24219e-05
ENSG00000251247.13	ZNF345	121.377	1.64457	0.494832	3.32348	0.000889009	0.00258032
ENSG00000196967.11	ZNF585A	186.13	1.6602	0.230357	7.20704	5.71793e-13	6.7073e-12
ENSG00000188283.12	ZNF383	288.193	1.03949	0.190583	5.45424	4.91818e-08	3.00946e-07
ENSG00000180479.14	ZNF571	70.6355	2.33413	0.37501	6.22418	4.84068e-10	3.88547e-09
ENSG00000120784.17	ZFP30	409.757	2.10179	0.163403	12.8626	7.30516e-38	6.41357e-36
ENSG00000198182.13	ZNF607	541.847	1.42313	0.1753	8.11822	4.73074e-16	7.65092e-15
ENSG00000099337.5	KCNK6	261.476	1.09466	0.361585	3.02738	0.00246684	0.00645359
ENSG00000128016.7	ZFP36	819.978	1.54529	0.282657	5.46702	4.57664e-08	2.81265e-07
ENSG00000130758.8	MAP3K10	941.308	1.67993	0.125002	13.4393	3.55923e-41	3.75446e-39
ENSG00000105219.10	CCNP	9.90524	3.406	1.18765	2.86784	0.00413287	0.0102849
ENSG00000086544.4	ITPKC	485.955	1.33566	0.189535	7.04707	1.82728e-12	2.01314e-11
ENSG00000188493.15	C19orf54	1008.41	1.34923	0.151869	8.8842	6.43819e-19	1.40222e-17
ENSG00000167578.18	RAB4B	21.7927	3.90566	1.17672	3.31911	0.000903059	0.00261719
ENSG00000221878.13	PSG7	88.0665	8.00791	0.886649	9.03166	1.69093e-19	3.90543e-18
ENSG00000242221.9	PSG2	58.152	5.43845	0.523907	10.3806	3.0396e-25	1.16435e-23
ENSG00000204941.14	PSG5	8.08521	6.70811	1.84997	3.62607	0.000287765	0.000925919
ENSG00000243137.8	PSG4	106.619	6.08483	0.429528	14.1663	1.48067e-45	2.03196e-43
ENSG00000183668.18	PSG9	230.556	6.71038	2.53895	2.64298	0.00821803	0.0188697
ENSG00000167378.10	IRGQ	874.372	1.37628	0.191516	7.18621	6.66126e-13	7.73045e-12
ENSG00000226763.5	SRRM5	16.8757	1.77552	0.626676	2.83323	0.00460801	0.0113139
ENSG00000105767.3	CADM4	163.292	1.3888	0.40825	3.40184	0.000669338	0.00199643
ENSG00000104783.15	KCNN4	457.59	1.05997	0.269287	3.93621	8.27785e-05	0.000292372
ENSG00000159871.15	LYPD5	89.3132	3.51466	0.355624	9.88308	4.92919e-23	1.5587e-21
ENSG00000167637.18	ZNF283	195.782	1.79951	0.244154	7.37037	1.70151e-13	2.09867e-12
ENSG00000176222.9	ZNF404	38.4489	2.33392	0.612955	3.80766	0.000140289	0.000476108
ENSG00000186026.7	ZNF284	30.4959	1.12779	0.464846	2.42617	0.0152592	0.0326061
ENSG00000267680.6	ZNF224	401.672	1.05648	0.17216	6.13665	8.42791e-10	6.58897e-09
ENSG00000073008.16	PVR	1815.71	1.64749	0.087343	18.8623	2.32755e-79	1.645e-76
ENSG00000186567.14	CEACAM19	116.559	1.16756	0.336896	3.46563	0.000528994	0.00160768
ENSG00000069399.15	BCL3	666.654	1.00155	0.275154	3.63996	0.000272685	0.000880974
ENSG00000130203.10	APOE	412.995	1.40865	0.201281	6.99842	2.58863e-12	2.80385e-11
ENSG00000125740.14	FOSB	82.2866	2.54449	0.335025	7.59491	3.07999e-14	4.09941e-13
ENSG00000104936.20	DMPK	488.085	1.32413	0.24792	5.34096	9.24563e-08	5.43623e-07
ENSG00000124440.16	HIF3A	23.8295	2.58986	0.620821	4.17166	3.02388e-05	0.000117103
ENSG00000197380.11	DACT3	143.096	1.67272	0.285925	5.85022	4.90911e-09	3.44198e-08
ENSG00000105327.18	BBC3	362.24	1.50659	0.273979	5.49892	3.8212e-08	2.38046e-07
ENSG00000118160.14	SLC8A2	13.304	3.98228	1.68858	2.35836	0.0183557	0.0384153
ENSG00000105499.14	PLA2G4C	217.26	3.20361	0.332576	9.6327	5.81777e-22	1.69555e-20
ENSG00000182324.7	KCNJ14	125.309	2.31089	0.384426	6.01128	1.84067e-09	1.3672e-08
ENSG00000105516.11	DBP	268.926	1.33491	0.309236	4.31678	1.58322e-05	6.4735e-05
ENSG00000063180.9	CA11	114.005	1.45968	0.339386	4.30095	1.70068e-05	6.90383e-05
ENSG00000087074.9	PPP1R15A	7779.39	2.19135	0.361089	6.06873	1.28923e-09	9.81854e-09
ENSG00000104848.2	KCNA7	25.2598	3.07428	0.56389	5.45193	4.98272e-08	3.04631e-07
ENSG00000063127.16	SLC6A16	37.9344	2.67547	0.683085	3.91674	8.97536e-05	0.000315118
ENSG00000104888.10	SLC17A7	161.605	1.74018	0.407881	4.2664	1.9865e-05	7.94543e-05
ENSG00000104870.13	FCGRT	278.113	4.58017	1.52873	2.99606	0.00273494	0.00708159
ENSG00000261341.7	ENSG00000261341	7.58842	3.0085	0.903335	3.33044	0.000867102	0.00252347
ENSG00000105497.8	ZNF175	165.575	5.28127	1.75446	3.0102	0.00261075	0.00679488
ENSG00000256683.7	ZNF350	178.431	1.27524	0.270003	4.72306	2.32328e-06	1.10089e-05
ENSG00000197608.12	ZNF841	251.229	1.11397	0.220556	5.05071	4.40164e-07	2.32674e-06
ENSG00000196267.14	ZNF836	101.131	1.56645	0.335238	4.67265	2.97337e-06	1.38492e-05
ENSG00000167554.15	ZNF610	111.48	1.20878	0.298675	4.04713	5.18497e-05	0.00019056
ENSG00000189190.11	ZNF600	147.6	1.14895	0.323434	3.55235	0.000381805	0.00119398
ENSG00000198538.11	ZNF28	198.583	1.07733	0.201009	5.35962	8.3395e-08	4.95214e-07
ENSG00000204604.13	ZNF468	284.761	1.21925	0.15769	7.73194	1.05918e-14	1.48379e-13
ENSG00000197497.11	ZNF665	99.9472	1.17042	0.271737	4.3072	1.65337e-05	6.72527e-05
ENSG00000203326.12	ZNF525	190.358	1.30846	0.298308	4.38627	1.15313e-05	4.85395e-05
ENSG00000088053.11	GP6	15.4043	2.46975	0.935413	2.64028	0.0082838	0.0190022
ENSG00000180089.6	TMEM86B	56.0955	1.47782	0.494229	2.99015	0.00278845	0.00720561
ENSG00000095752.7	IL11	212.452	3.42342	0.29804	11.4864	1.54345e-30	8.76172e-29
ENSG00000187550.9	SBK2	8.46203	3.21621	0.992176	3.24157	0.00118875	0.00336395
ENSG00000223638.4	RFPL4A	11.0784	3.66577	0.963934	3.80292	0.000142999	0.000484354
ENSG00000018869.18	ZNF582	114.901	1.66682	0.258135	6.45716	1.06688e-10	9.39004e-10
ENSG00000198046.13	ZNF667	200.699	1.05081	0.231366	4.54177	5.57838e-06	2.4827e-05
ENSG00000083844.10	ZNF264	412.019	1.57262	0.153521	10.2437	1.26341e-24	4.56734e-23
ENSG00000204524.7	ZNF805	146.323	1.18892	0.332145	3.57951	0.000344237	0.00108781
ENSG00000197714.9	ZNF460	104.5	2.25697	0.345075	6.54053	6.13024e-11	5.57241e-10
ENSG00000178229.8	ZNF543	151.767	1.32984	0.224354	5.92741	3.07757e-09	2.2172e-08
ENSG00000188785.12	ZNF548	404.379	1.03789	0.229617	4.52009	6.18124e-06	2.72781e-05
ENSG00000186230.7	ZNF749	255.65	1.3613	0.206305	6.59851	4.15312e-11	3.86977e-10
ENSG00000121406.9	ZNF549	260.458	1.04392	0.188919	5.52574	3.28092e-08	2.06666e-07
ENSG00000251369.10	ZNF550	348.504	1.89553	0.172927	10.9614	5.85661e-28	2.77796e-26
ENSG00000179909.16	ZNF154	19.4643	4.57262	1.66185	2.75152	0.00593199	0.0141493
ENSG00000152443.13	ZNF776	388.278	1.57314	0.194387	8.09285	5.82848e-16	9.35137e-15
ENSG00000173480.11	ZNF417	277.316	1.06407	0.180492	5.8954	3.7378e-09	2.66434e-08
ENSG00000177025.3	C19orf18	41.6228	2.55301	0.631617	4.04202	5.2993e-05	0.000194207
ENSG00000278129.2	ZNF8	505.497	1.03332	0.156256	6.61295	3.76733e-11	3.5219e-10
ENSG00000182318.6	ZSCAN22	205.963	1.02852	0.182878	5.6241	1.86483e-08	1.21137e-07
ENSG00000125775.15	SDCBP2	31.1735	1.48042	0.581633	2.54528	0.0109191	0.024279
ENSG00000198053.12	SIRPA	428.486	2.30467	0.277606	8.30194	1.02425e-16	1.77424e-15
ENSG00000088881.22	EBF4	476.417	2.75434	0.263735	10.4436	1.5677e-25	6.1554e-24
ENSG00000088899.16	LZTS3	398.945	1.79702	0.139332	12.8974	4.65627e-38	4.11353e-36
ENSG00000088854.13	DNAAF9	766.454	1.25655	0.156234	8.04274	8.7849e-16	1.37361e-14
ENSG00000088827.14	SIGLEC1	4.17561	3.32153	1.3931	2.38427	0.0171132	0.0360929
ENSG00000088826.18	SMOX	551.934	1.29067	0.162322	7.95125	1.8464e-15	2.78239e-14
ENSG00000171984.15	SHLD1	76.5713	1.08946	0.438198	2.48622	0.0129107	0.028119
ENSG00000089199.10	CHGB	30.5455	1.63972	0.65496	2.50355	0.0122954	0.0269472
ENSG00000125845.7	BMP2	116.255	4.14538	1.54733	2.67905	0.00738305	0.0171475
ENSG00000182621.18	PLCB1	137.429	1.10079	0.269199	4.08911	4.33032e-05	0.000161801
ENSG00000101384.12	JAG1	302.3	2.2759	0.163292	13.9376	3.74499e-44	4.64345e-42
ENSG00000101230.6	ISM1	100.517	1.28644	0.310607	4.1417	3.44744e-05	0.00013163
ENSG00000154930.15	ACSS1	1545.49	1.61361	0.222289	7.25908	3.89727e-13	4.64877e-12
ENSG00000260903.3	XKR7	27.4364	3.2805	1.21166	2.70744	0.00678035	0.0159203
ENSG00000101331.17	CCM2L	132.074	1.46946	0.481266	3.05332	0.00226326	0.00597408
ENSG00000078804.13	TP53INP2	731.321	1.90062	0.183102	10.3801	3.05462e-25	1.16695e-23
ENSG00000261582.1	ENSG00000261582	16.0398	2.20041	0.757691	2.90409	0.00368317	0.00927849
ENSG00000101049.18	SGK2	26.8209	3.59756	0.909327	3.95629	7.61213e-05	0.000270686
ENSG00000124194.17	GDAP1L1	56.9338	4.00332	1.6043	2.49537	0.0125824	0.0274846
ENSG00000025772.8	TOMM34	1579.41	1.08491	0.139903	7.75475	8.85157e-15	1.24992e-13
ENSG00000132801.7	ZSWIM3	140.29	1.5184	0.295904	5.13138	2.87618e-07	1.56245e-06
ENSG00000158296.14	SLC13A3	101.332	1.77047	0.305719	5.79115	6.99043e-09	4.79892e-08
ENSG00000158445.10	KCNB1	53.7584	2.49029	0.463933	5.36778	7.97099e-08	4.748e-07
ENSG00000124212.6	PTGIS	8.42398	3.1154	1.3721	2.27053	0.0231751	0.0470324
ENSG00000197818.12	SLC9A8	589.038	1.33469	0.141072	9.46107	3.04812e-21	8.39868e-20
ENSG00000124216.4	SNAI1	260.92	1.84526	0.272001	6.78404	1.16863e-11	1.16657e-10
ENSG00000124171.9	PARD6B	189.76	2.24599	0.270248	8.31086	9.50073e-17	1.65589e-15
ENSG00000087589.17	CASS4	16.6369	2.89964	0.921434	3.14687	0.00165026	0.00450925
ENSG00000087510.7	TFAP2C	250.079	1.98364	0.370245	5.35765	8.43119e-08	4.99458e-07
ENSG00000124225.16	PMEPA1	1033.71	2.85744	0.463347	6.16695	6.96195e-10	5.49147e-09
ENSG00000124164.16	VAPB	1999.77	1.01816	0.139019	7.32387	2.40912e-13	2.94321e-12
ENSG00000101216.11	GMEB2	978.355	1.15544	0.194343	5.94537	2.75836e-09	2.00666e-08
ENSG00000130590.14	SAMD10	310.436	1.04883	0.412644	2.54174	0.0110303	0.0244839
ENSG00000154639.19	CXADR	580.283	2.48174	0.32656	7.59963	2.96984e-14	3.9715e-13
ENSG00000154640.15	BTG3	1015.53	1.24023	0.180425	6.87395	6.2446e-12	6.46174e-11
ENSG00000154642.11	C21orf91	226.36	1.27246	0.226579	5.61595	1.95491e-08	1.26697e-07
ENSG00000154721.15	JAM2	108.449	1.75301	0.254065	6.89985	5.20592e-12	5.43068e-11
ENSG00000154734.16	ADAMTS1	3546.34	2.97486	0.194622	15.2853	9.57871e-53	2.083e-50
ENSG00000154736.6	ADAMTS5	89.2163	4.03931	0.338394	11.9367	7.61844e-33	4.98549e-31
ENSG00000156273.16	BACH1	926.342	1.26334	0.129591	9.74864	1.86965e-22	5.69558e-21
ENSG00000198743.7	SLC5A3	1542.77	1.2844	0.137406	9.3475	8.97444e-21	2.36227e-19
ENSG00000205670.12	SMIM11	27.6238	1.0265	0.446132	2.3009	0.0213974	0.0438527
ENSG00000159212.13	CLIC6	9.43946	2.66392	1.05015	2.5367	0.0111902	0.0248194
ENSG00000159216.19	RUNX1	4556.94	1.34421	0.0915519	14.6825	8.34208e-49	1.40375e-46
ENSG00000142197.13	DOP1B	892.859	1.15474	0.254321	4.54049	5.61233e-06	2.49702e-05
ENSG00000159256.13	MORC3	890.599	1.09069	0.145529	7.49468	6.64627e-14	8.54045e-13
ENSG00000157540.22	DYRK1A	2463.77	1.129	0.12058	9.36306	7.74608e-21	2.0581e-19
ENSG00000157557.13	ETS2	5784.64	1.19873	0.125299	9.56694	1.10112e-21	3.14431e-20
ENSG00000157601.15	MX1	454.853	1.49171	0.277897	5.36785	7.96811e-08	4.748e-07
ENSG00000183421.12	RIPK4	1056.45	2.07385	0.30682	6.7592	1.38759e-11	1.37736e-10
ENSG00000157617.17	C2CD2	501.457	1.32014	0.207113	6.37399	1.84177e-10	1.57017e-09
ENSG00000173276.14	ZBTB21	1127.77	1.38158	0.162026	8.52691	1.50306e-17	2.86718e-16
ENSG00000160282.15	FTCD	34.7263	1.96985	0.738367	2.66785	0.00763391	0.0176691
ENSG00000183307.4	TMEM121B	70.4108	2.82934	0.593791	4.76488	1.88967e-06	9.10378e-06
ENSG00000099954.19	CECR2	1166.35	2.80225	0.243212	11.5219	1.02361e-30	5.88161e-29
ENSG00000183628.14	DGCR6	30.5172	1.31769	0.454221	2.90098	0.00371992	0.00935606
ENSG00000185838.14	GNB1L	359.169	1.78083	0.222008	8.02145	1.04502e-15	1.62145e-14
ENSG00000099942.13	CRKL	4792.64	1.06671	0.115314	9.25048	2.23486e-20	5.65113e-19
ENSG00000169635.10	HIC2	551.14	1.51249	0.216965	6.97112	3.14422e-12	3.37205e-11
ENSG00000189269.12	DRICH1	20.0483	2.23737	0.790343	2.83088	0.00464201	0.0113757
ENSG00000187792.5	ZNF70	883.681	1.10276	0.170263	6.47676	9.37141e-11	8.32066e-10
ENSG00000128218.8	VPREB3	920.934	3.00255	0.746355	4.02295	5.74749e-05	0.000209491
ENSG00000128203.7	ASPHD2	179.664	1.64742	0.239923	6.86647	6.581e-12	6.78996e-11
ENSG00000100154.15	TTC28	1497.14	1.22791	0.136384	9.00335	2.18931e-19	4.97522e-18
ENSG00000159873.10	CCDC117	973.079	1.05902	0.254683	4.15817	3.20805e-05	0.00012339
ENSG00000100219.17	XBP1	2543.35	1.81902	0.182917	9.94451	2.66493e-23	8.71963e-22
ENSG00000128342.5	LIF	564.377	2.93757	0.19614	14.9769	1.03926e-50	1.95865e-48
ENSG00000100100.13	PIK3IP1	66.4821	2.09112	0.719448	2.90656	0.00365422	0.00921378
ENSG00000100292.18	HMOX1	3136.66	2.11048	0.121686	17.3436	2.20307e-67	7.98472e-65
ENSG00000166897.16	ELFN2	314.092	1.43817	0.271417	5.29877	1.16588e-07	6.75397e-07
ENSG00000189060.6	H1-0	7920.65	1.83797	0.528205	3.47965	0.000502067	0.00153409
ENSG00000185022.12	MAFF	1438.7	1.30727	0.162487	8.04539	8.59703e-16	1.34871e-14
ENSG00000100221.11	JOSD1	2269.19	1.10815	0.103947	10.6607	1.55371e-26	6.55574e-25
ENSG00000183741.12	CBX6	3545.93	1.05364	0.102881	10.2413	1.29431e-24	4.6671e-23
ENSG00000100311.17	PDGFB	305.375	4.31013	0.555926	7.75306	8.97011e-15	1.26413e-13
ENSG00000128272.18	ATF4	12459.6	1.10878	0.122855	9.02515	1.79446e-19	4.12434e-18
ENSG00000167074.15	TEF	283.953	3.3621	0.436678	7.69928	1.36839e-14	1.89258e-13
ENSG00000234965.3	SHISA8	119.4	4.72734	1.52884	3.09211	0.00198736	0.00531831
ENSG00000183066.14	WBP2NL	82.8264	2.19085	0.430069	5.09418	3.50257e-07	1.87392e-06
ENSG00000205702.12	CYP2D7	40.5804	1.74872	0.52216	3.34901	0.000811003	0.00237635
ENSG00000235568.7	NFAM1	19.6964	3.67192	1.58736	2.31323	0.0207099	0.042592
ENSG00000100290.3	BIK	55.8362	1.53756	0.546411	2.81393	0.004894	0.011927
ENSG00000130540.14	SULT4A1	67.3797	1.24544	0.409362	3.0424	0.002347	0.00617092
ENSG00000138944.8	SHISAL1	182.687	1.25296	0.304255	4.11813	3.81956e-05	0.000144318
ENSG00000241484.10	ARHGAP8	3.48233	6.14309	1.81908	3.37704	0.000732716	0.00216763
ENSG00000056487.16	PHF21B	112.502	1.71103	0.265338	6.4485	1.12964e-10	9.91155e-10
ENSG00000077935.17	SMC1B	292.894	1.71958	0.159089	10.8089	3.12257e-27	1.39235e-25
ENSG00000188064.10	WNT7B	28.5048	1.98689	0.529751	3.7506	0.000176412	0.000587554
ENSG00000186951.17	PPARA	820.565	1.69931	0.229462	7.40561	1.30549e-13	1.63302e-12
ENSG00000128165.9	ADM2	335.994	1.08433	0.167533	6.47232	9.65094e-11	8.55273e-10
ENSG00000130487.9	KLHDC7B	65.5209	3.18986	0.97666	3.26609	0.00109042	0.00310497
ENSG00000162576.17	MXRA8	531.348	-1.28723	0.211511	-6.08586	1.15869e-09	8.88667e-09
ENSG00000175756.14	AURKAIP1	1817.68	-1.45452	0.103951	-13.9924	1.73545e-44	2.17085e-42
ENSG00000179403.12	VWA1	324.896	-2.03314	0.452482	-4.4933	7.01263e-06	3.06694e-05
ENSG00000197785.14	ATAD3A	2273.69	-1.28399	0.13295	-9.65769	4.56027e-22	1.33733e-20
ENSG00000228594.4	FNDC10	583.898	-1.3602	0.14625	-9.30052	1.39763e-20	3.61162e-19
ENSG00000132879.14	FBXO44	530.882	-2.37593	0.342841	-6.93011	4.20506e-12	4.4291e-11
ENSG00000083444.17	PLOD1	2478.78	-1.048	0.0938024	-11.1724	5.56336e-29	2.83892e-27
ENSG00000142634.13	EFHD2	1620.03	-1.22998	0.110287	-11.1525	6.95927e-29	3.50069e-27
ENSG00000058453.17	CROCC	1846.8	-1.54782	0.131293	-11.789	4.44758e-32	2.7573e-30
ENSG00000183114.8	FAM43B	353.037	-1.69426	0.353479	-4.7931	1.6422e-06	7.97954e-06
ENSG00000088280.20	ASAP3	434.477	-1.06929	0.157975	-6.76872	1.29923e-11	1.29238e-10
ENSG00000117602.13	RCAN3	366.883	-1.20648	0.297634	-4.05358	5.04391e-05	0.000185714
ENSG00000162430.18	SELENON	2498.92	-1.22141	0.109517	-11.1527	6.94346e-29	3.50069e-27
ENSG00000117632.23	STMN1	9658.72	-1.53507	0.189915	-8.08292	6.32321e-16	1.00765e-14
ENSG00000158062.21	UBXN11	535.396	-1.14749	0.158601	-7.23511	4.65163e-13	5.48838e-12
ENSG00000090273.14	NUDC	6148.86	-1.44453	0.123886	-11.6601	2.03712e-31	1.21496e-29
ENSG00000142765.18	SYTL1	857.843	-1.11146	0.161237	-6.89334	5.44967e-12	5.67658e-11
ENSG00000142733.18	MAP3K6	719.018	-1.52509	0.112143	-13.5995	4.03243e-42	4.453e-40
ENSG00000134668.13	SPOCD1	22.1774	-1.85811	0.618572	-3.00388	0.00266563	0.00692624
ENSG00000142686.8	C1orf216	714.198	-1.03793	0.15958	-6.50411	7.81552e-11	7.01857e-10
ENSG00000142694.7	EVA1B	584.58	-1.03373	0.259026	-3.99081	6.58469e-05	0.000237314
ENSG00000116885.18	OSCP1	61.6097	-1.6131	0.480771	-3.35524	0.000792963	0.00232964
ENSG00000116898.12	MRPS15	1187.25	-1.69562	0.180003	-9.41993	4.51373e-21	1.22932e-19
ENSG00000163879.11	DNALI1	56.3235	-1.73196	0.32465	-5.33485	9.56228e-08	5.60609e-07
ENSG00000214114.9	MYCBP	163.346	-2.15177	0.289914	-7.42211	1.15268e-13	1.45345e-12
ENSG00000163909.8	HEYL	155.109	-1.60741	0.325536	-4.93772	7.90395e-07	4.02603e-06
ENSG00000049089.15	COL9A2	118.183	-2.11873	0.434797	-4.87292	1.09963e-06	5.47489e-06
ENSG00000171793.17	CTPS1	2541.79	-1.41297	0.194326	-7.27113	3.565e-13	4.27407e-12
ENSG00000117407.17	ARTN	62.8426	-1.48925	0.346044	-4.30363	1.68019e-05	6.82456e-05
ENSG00000159214.13	CCDC24	226.523	-1.93522	0.282493	-6.85049	7.35965e-12	7.54377e-11
ENSG00000178028.14	DMAP1	1312.66	-1.06652	0.144477	-7.38196	1.55974e-13	1.93056e-12
ENSG00000126106.14	TMEM53	141.073	-1.32795	0.392475	-3.38353	0.000715599	0.00212277
ENSG00000186603.7	HPDL	236.314	-1.74201	0.164743	-10.5741	3.92843e-26	1.6189e-24
ENSG00000117472.10	TSPAN1	10.9931	-3.3794	1.06571	-3.17105	0.00151892	0.00417946
ENSG00000085998.15	POMGNT1	1887.39	-1.32819	0.305654	-4.3454	1.39023e-05	5.75765e-05
ENSG00000186564.6	FOXD2	127.574	-1.18832	0.29113	-4.08176	4.46968e-05	0.000166557
ENSG00000123080.12	CDKN2C	1480.57	-3.397	0.199046	-17.0664	2.63937e-65	8.88273e-63
ENSG00000121310.17	ECHDC2	354.301	-1.10126	0.323196	-3.40742	0.000655801	0.00196061
ENSG00000162390.18	ACOT11	70.637	-3.26456	0.464104	-7.03413	2.00515e-12	2.19882e-11
ENSG00000162600.12	OMA1	173.567	-1.34962	0.309911	-4.35485	1.33156e-05	5.53785e-05
ENSG00000254685.8	FPGT	50.8548	-1.38313	0.456684	-3.02863	0.00245662	0.00642924
ENSG00000116791.14	CRYZ	315.934	-1.01294	0.16743	-6.04995	1.44891e-09	1.09112e-08
ENSG00000142892.15	PIGK	450.569	-1.05492	0.147707	-7.14195	9.20173e-13	1.04977e-11
ENSG00000162627.17	SNX7	452.068	-1.45942	0.223288	-6.53603	6.31737e-11	5.73513e-10
ENSG00000198890.9	PRMT6	518.726	-1.07814	0.220856	-4.88163	1.0521e-06	5.25309e-06
ENSG00000134215.16	VAV3	1041.04	-1.09091	0.463947	-2.35137	0.0187044	0.0390295
ENSG00000168765.19	GSTM4	217.155	-3.24162	0.41756	-7.76325	8.2782e-15	1.17482e-13
ENSG00000213366.13	GSTM2	170.694	-1.96654	0.358899	-5.47938	4.26812e-08	2.64373e-07
ENSG00000184599.14	TAFA3	14.0102	-2.36001	0.979714	-2.40887	0.0160018	0.0340078
ENSG00000116793.16	PHTF1	718.975	-1.25728	0.217289	-5.78621	7.19922e-09	4.93506e-08
ENSG00000092621.13	PHGDH	5854.93	-1.3284	0.473127	-2.80769	0.00498978	0.0121207
ENSG00000143374.18	TARS2	790.675	-1.22561	0.160788	-7.62252	2.48771e-14	3.35212e-13
ENSG00000143369.15	ECM1	621.882	-1.71669	0.289084	-5.93839	2.87836e-09	2.0843e-08
ENSG00000143382.16	ADAMTSL4	697.255	-1.71634	0.570429	-3.00886	0.00262227	0.00681983
ENSG00000213190.4	MLLT11	599.88	-1.50543	0.12249	-12.2902	1.02213e-34	7.29685e-33
ENSG00000188015.10	S100A3	49.9987	-1.1686	0.409643	-2.85273	0.00433456	0.0107026
ENSG00000143553.11	SNAPIN	414.29	-1.72664	0.188179	-9.17553	4.49374e-20	1.08797e-18
ENSG00000143554.14	SLC27A3	360.247	-1.31091	0.363419	-3.60717	0.000309552	0.00098904
ENSG00000143545.10	RAB13	166.269	-1.35706	0.285257	-4.75731	1.96191e-06	9.4101e-06
ENSG00000160691.19	SHC1	4466.45	-1.05174	0.136187	-7.72278	1.13824e-14	1.58825e-13
ENSG00000185499.17	MUC1	207.331	-1.38319	0.406827	-3.39995	0.000673991	0.00200946
ENSG00000169231.13	THBS3	957.392	-1.03964	0.278174	-3.73736	0.000185964	0.000616029
ENSG00000125459.18	MSTO1	311	-1.09704	0.232527	-4.71789	2.38306e-06	1.12846e-05
ENSG00000160783.19	PMF1	267.131	-1.35939	0.222813	-6.10104	1.05382e-09	8.13325e-09
ENSG00000143321.19	HDGF	11711.4	-1.13317	0.109729	-10.327	5.31804e-25	1.96268e-23
ENSG00000162755.14	KLHDC9	54.5973	-2.72831	1.1528	-2.36669	0.0179481	0.0376908
ENSG00000143224.18	PPOX	328.9	-1.36153	0.212503	-6.40708	1.48334e-10	1.2715e-09
ENSG00000173110.8	HSPA6	41.8571	-1.61887	0.655133	-2.47105	0.0134716	0.0292013
ENSG00000162745.11	OLFML2B	15.7573	-2.34825	0.84238	-2.78764	0.00530933	0.0128089
ENSG00000117477.13	CCDC181	23.5606	-1.72828	0.661568	-2.6124	0.00899088	0.0204384
ENSG00000188404.10	SELL	247.485	-4.47321	1.54044	-2.90385	0.00368606	0.00928412
ENSG00000117593.12	DARS2	1155.91	-1.73395	0.138334	-12.5345	4.83204e-36	3.73229e-34
ENSG00000116161.18	CACYBP	1750.9	-1.10935	0.10275	-10.7965	3.57391e-27	1.58361e-25
ENSG00000157064.11	NMNAT2	660.889	-2.8096	0.373444	-7.52349	5.33313e-14	6.94142e-13
ENSG00000081277.13	PKP1	18.847	-1.96394	0.679565	-2.88999	0.00385253	0.00966038
ENSG00000159176.14	CSRP1	2381.97	-1.24727	0.207879	-5.99996	1.97371e-09	1.45988e-08
ENSG00000143847.16	PPFIA4	131.74	-1.27826	0.290935	-4.39361	1.11485e-05	4.69839e-05
ENSG00000170498.10	KISS1	288.008	-1.95818	0.382863	-5.11458	3.14445e-07	1.69644e-06
ENSG00000133056.14	PIK3C2B	1166.14	-1.12765	0.236838	-4.76128	1.92371e-06	9.24573e-06
ENSG00000158715.6	SLC45A3	235.16	-1.20536	0.266198	-4.52806	5.95286e-06	2.6321e-05
ENSG00000276600.5	RAB7B	5.74487	-4.64339	2.00374	-2.31736	0.0204839	0.0422008
ENSG00000263528.8	IKBKE	332.284	-1.91009	0.299555	-6.37643	1.81268e-10	1.5463e-09
ENSG00000117650.13	NEK2	676.168	-1.47527	0.141485	-10.427	1.86619e-25	7.26682e-24
ENSG00000143494.16	VASH2	193.745	-1.69399	0.51662	-3.27899	0.0010418	0.00297972
ENSG00000143502.16	SUSD4	68.4077	-1.31463	0.379628	-3.46294	0.0005343	0.00162137
ENSG00000162910.19	MRPL55	507.115	-1.0676	0.149589	-7.13687	9.54832e-13	1.0858e-11
ENSG00000116906.13	GNPAT	1152.24	-1.38105	0.0887459	-15.5619	1.32191e-54	3.01373e-52
ENSG00000135766.9	EGLN1	598.113	-1.35877	0.21928	-6.19653	5.77208e-10	4.59394e-09
ENSG00000054282.16	SDCCAG8	805.591	-1.01105	0.197736	-5.11313	3.1687e-07	1.70757e-06
ENSG00000121644.19	DESI2	1390.68	-1.07217	0.216212	-4.9589	7.08947e-07	3.63737e-06
ENSG00000203667.10	COX20	740.081	-1.30649	0.190831	-6.8463	7.57824e-12	7.73977e-11
ENSG00000143653.10	SCCPDH	1694.46	-1.06376	0.120019	-8.86329	7.76866e-19	1.6842e-17
ENSG00000171853.16	TRAPPC12	1079.16	-1.22947	0.141309	-8.70061	3.30095e-18	6.70388e-17
ENSG00000143797.12	MBOAT2	968.675	-1.3286	0.125455	-10.5903	3.30658e-26	1.37063e-24
ENSG00000205795.5	CYS1	69.317	-1.31152	0.529674	-2.47608	0.0132833	0.0288372
ENSG00000162976.13	SLC66A3	153.011	-1.20716	0.279529	-4.31856	1.57052e-05	6.42342e-05
ENSG00000071575.12	TRIB2	100.46	-1.0097	0.329463	-3.06468	0.00217903	0.00577438
ENSG00000115884.11	SDC1	1493.96	-1.37322	0.203675	-6.74221	1.55993e-11	1.53336e-10
ENSG00000138101.20	DTNB	330.137	-1.00261	0.175204	-5.72253	1.04946e-08	7.05718e-08
ENSG00000115163.15	CENPA	768.052	-1.81327	0.147324	-12.308	8.20079e-35	5.88417e-33
ENSG00000228474.6	OST4	1081.93	-1.00519	0.189623	-5.30097	1.15191e-07	6.68125e-07
ENSG00000138080.14	EMILIN1	31.9197	-1.55615	0.581214	-2.67742	0.00741927	0.0172203
ENSG00000115234.11	SNX17	1490.46	-1.47202	0.164281	-8.9604	3.23503e-19	7.22388e-18
ENSG00000013016.16	EHD3	159.33	-1.97498	0.356664	-5.53737	3.07052e-08	1.94191e-07
ENSG00000055332.19	EIF2AK2	1762.45	-1.32262	0.163575	-8.08571	6.18025e-16	9.87095e-15
ENSG00000143891.17	GALM	234.447	-1.06581	0.179427	-5.94007	2.84899e-09	2.06621e-08
ENSG00000188010.16	MORN2	55.4918	-1.88052	0.348909	-5.38971	7.05702e-08	4.23571e-07
ENSG00000143919.15	CAMKMT	73.7678	-1.36381	0.387639	-3.51825	0.000434403	0.00134097
ENSG00000138083.5	SIX3	7.63152	-2.68232	1.15176	-2.32889	0.0198647	0.0411049
ENSG00000186889.10	TMEM17	19.3752	-2.12235	0.737151	-2.87913	0.00398775	0.00996233
ENSG00000169764.16	UGP2	986.551	-1.15814	0.164944	-7.02141	2.19645e-12	2.39744e-11
ENSG00000116005.12	PCYOX1	820.913	-1.09602	0.118288	-9.26566	1.93882e-20	4.96472e-19
ENSG00000163170.12	BOLA3	311.638	-1.53254	0.366019	-4.18704	2.82616e-05	0.00011014
ENSG00000005448.17	WDR54	452.028	-1.46208	0.128133	-11.4106	3.70101e-30	2.04351e-28
ENSG00000115282.21	TTC31	780.018	-2.11466	0.260701	-8.11143	5.00279e-16	8.07242e-15
ENSG00000115459.18	ELMOD3	295.626	-1.17148	0.188875	-6.20244	5.5595e-10	4.43473e-09
ENSG00000042493.16	CAPG	1284.63	-1.09354	0.128115	-8.53562	1.39402e-17	2.66998e-16
ENSG00000132313.15	MRPL35	512.412	-1.35488	0.200884	-6.74463	1.53422e-11	1.51018e-10
ENSG00000121152.10	NCAPH	2117.55	-1.06453	0.140902	-7.55511	4.18494e-14	5.48231e-13
ENSG00000213337.9	ANKRD39	145.58	-1.07633	0.223196	-4.82237	1.41863e-06	6.94816e-06
ENSG00000196912.13	ANKRD36B	266.793	-1.10037	0.190023	-5.79072	7.0085e-09	4.80898e-08
ENSG00000115539.14	PDCL3	806.611	-1.51224	0.169034	-8.94634	3.67447e-19	8.19222e-18
ENSG00000144061.14	NPHP1	113.202	-1.77405	0.320366	-5.53758	3.06675e-08	1.9404e-07
ENSG00000155368.18	DBI	1910.26	-1.28439	0.111462	-11.5231	1.00927e-30	5.82287e-29
ENSG00000169994.20	MYO7B	513.948	-1.32516	0.247251	-5.35958	8.34174e-08	4.95214e-07
ENSG00000152076.19	CCDC74B	160.217	-1.79128	0.476062	-3.7627	0.00016809	0.000562621
ENSG00000136699.20	SMPD4	4356.81	-1.09493	0.170508	-6.42162	1.34833e-10	1.16424e-09
ENSG00000173272.16	MZT2A	1473.86	-1.36686	0.143638	-9.51605	1.79887e-21	5.09559e-20
ENSG00000163040.15	CCDC74A	396.942	-1.62519	0.21071	-7.7129	1.2299e-14	1.70772e-13
ENSG00000048991.17	R3HDM1	2457.42	-1.23339	0.144146	-8.55651	1.1634e-17	2.25269e-16
ENSG00000121964.15	GTDC1	226.067	-1.03026	0.265468	-3.88091	0.000104068	0.000361692
ENSG00000162980.17	ARL5A	211.864	-1.06243	0.258442	-4.1109	3.94113e-05	0.000148594
ENSG00000115271.11	GCA	184.737	-1.46821	0.293249	-5.00668	5.53758e-07	2.89171e-06
ENSG00000198648.12	STK39	1162.16	-1.11219	0.211929	-5.24793	1.5382e-07	8.71091e-07
ENSG00000152253.9	SPC25	305.461	-1.55055	0.244956	-6.32991	2.45311e-10	2.06152e-09
ENSG00000204335.4	SP5	24.7763	-1.73672	0.606332	-2.86431	0.00417914	0.0103799
ENSG00000144354.15	CDCA7	2419.07	-1.28999	0.0906236	-14.2345	5.59252e-46	7.90502e-44
ENSG00000170144.22	HNRNPA3	7403.84	-1.02988	0.0930716	-11.0654	1.84591e-28	9.02836e-27
ENSG00000196659.10	TTC30B	68.7175	-1.24979	0.352323	-3.54728	0.000389236	0.001214
ENSG00000197557.7	TTC30A	78.4337	-1.92618	0.358956	-5.36606	8.04758e-08	4.78958e-07
ENSG00000155636.15	RBM45	195.802	-1.15521	0.246209	-4.69196	2.706e-06	1.26947e-05
ENSG00000198130.16	HIBCH	257.521	-1.35374	0.228201	-5.93225	2.98819e-09	2.1561e-08
ENSG00000138439.12	FAM117B	508.684	-1.00448	0.210963	-4.76139	1.92266e-06	9.24383e-06
ENSG00000138400.13	MDH1B	21.545	-5.17277	1.57468	-3.28496	0.00101996	0.00292232
ENSG00000138413.14	IDH1	702.949	-1.2124	0.219272	-5.52919	3.21705e-08	2.02914e-07
ENSG00000115365.13	LANCL1	588.558	-1.29104	0.199538	-6.47016	9.7897e-11	8.66484e-10
ENSG00000021826.18	CPS1	83.9735	-1.54008	0.407861	-3.77598	0.00015938	0.000535369
ENSG00000144451.20	SPAG16	166.601	-1.33952	0.319185	-4.19667	2.70863e-05	0.000105822
ENSG00000115425.14	PECR	129.74	-2.22547	0.478053	-4.65528	3.23548e-06	1.49946e-05
ENSG00000144583.5	MARCHF4	1113.84	-1.87604	0.348135	-5.38884	7.09154e-08	4.25282e-07
ENSG00000079308.21	TNS1	3515.94	-1.48626	0.145509	-10.2142	1.71257e-24	6.09751e-23
ENSG00000288658.2	ENSG00000288658	42.0595	-1.67912	0.536471	-3.12994	0.00174842	0.00474721
ENSG00000168958.21	MFF	816.512	-1.08054	0.107544	-10.0475	9.42221e-24	3.18619e-22
ENSG00000163053.11	SLC16A14	84.0217	-2.43418	0.635666	-3.82933	0.000128491	0.000439231
ENSG00000173692.14	PSMD1	2917.59	-1.11305	0.115623	-9.62655	6.17702e-22	1.79286e-20
ENSG00000187514.17	PTMA	33603.6	-1.05747	0.0833072	-12.6937	6.41136e-37	5.23841e-35
ENSG00000066248.15	NGEF	97.4222	-2.32613	0.541011	-4.2996	1.71104e-05	6.94189e-05
ENSG00000132321.17	IQCA1	105.092	-1.09745	0.327097	-3.35514	0.000793261	0.00232968
ENSG00000163359.17	COL6A3	86.2893	-3.00734	0.606563	-4.958	7.12219e-07	3.65019e-06
ENSG00000115648.14	MLPH	584.063	-1.30225	0.213843	-6.08976	1.13077e-09	8.68669e-09
ENSG00000130294.18	KIF1A	4536.81	-1.42751	0.518843	-2.75132	0.00593549	0.0141529
ENSG00000180914.11	OXTR	1160.4	-1.44091	0.170317	-8.4602	2.66929e-17	4.9515e-16
ENSG00000114026.22	OGG1	500.285	-1.01985	0.231437	-4.40659	1.05008e-05	4.45466e-05
ENSG00000156990.14	RPUSD3	1017.16	-1.03619	0.233456	-4.43847	9.06006e-06	3.88662e-05
ENSG00000163702.21	IL17RC	140.705	-1.87058	0.28188	-6.63609	3.22108e-11	3.03938e-10
ENSG00000144712.13	CAND2	417.497	-1.01499	0.171388	-5.92217	3.17728e-09	2.28321e-08
ENSG00000163520.14	FBLN2	410.031	-1.53258	0.17317	-8.85013	8.74156e-19	1.88933e-17
ENSG00000077097.17	TOP2B	25030.8	-1.25622	0.0864826	-14.5257	8.3236e-48	1.30727e-45
ENSG00000170275.15	CRTAP	4352.43	-1.16437	0.143953	-8.08855	6.03805e-16	9.66567e-15
ENSG00000170011.14	MYRIP	48.775	-1.22304	0.417669	-2.92826	0.00340869	0.00865801
ENSG00000178038.17	ALS2CL	207.027	-1.26304	0.356055	-3.54732	0.000389179	0.001214
ENSG00000160801.14	PTH1R	54.9603	-2.26927	0.472857	-4.79905	1.59419e-06	7.76229e-06
ENSG00000178057.15	NDUFAF3	1140.13	-1.05084	0.27858	-3.77212	0.000161865	0.000543329
ENSG00000172053.18	QARS1	4167.27	-2.08825	0.185476	-11.2589	2.09357e-29	1.08797e-27
ENSG00000233276.9	GPX1	461.738	-1.43044	0.156016	-9.1685	4.79647e-20	1.15499e-18
ENSG00000145022.5	TCTA	502.959	-1.06792	0.337768	-3.16171	0.00156845	0.00430655
ENSG00000164062.13	APEH	2314.92	-2.16224	0.286159	-7.55608	4.15411e-14	5.44697e-13
ENSG00000185614.7	INKA1	78.2204	-1.05833	0.463087	-2.28539	0.0222899	0.0454185
ENSG00000164078.14	MST1R	97.2333	-1.34626	0.429112	-3.13731	0.00170503	0.0046401
ENSG00000001617.12	SEMA3F	333.12	-2.16652	0.184168	-11.7638	5.99391e-32	3.68365e-30
ENSG00000114353.17	GNAI2	6329.66	-1.10477	0.0804466	-13.733	6.43857e-43	7.28073e-41
ENSG00000068001.14	HYAL2	625.478	-1.13753	0.233896	-4.86342	1.15376e-06	5.72022e-06
ENSG00000004838.14	ZMYND10	27.9919	-2.5196	0.616992	-4.08368	4.43278e-05	0.000165279
ENSG00000114738.11	MAPKAPK3	1214.88	-1.31898	0.209756	-6.28816	3.21251e-10	2.65393e-09
ENSG00000164087.8	POC1A	789.351	-1.13068	0.133292	-8.48273	2.19973e-17	4.12925e-16
ENSG00000168237.18	GLYCTK	208.478	-1.80273	0.305878	-5.89364	3.77779e-09	2.69013e-08
ENSG00000010319.7	SEMA3G	38.6735	-2.30364	0.542569	-4.24581	2.1781e-05	8.63602e-05
ENSG00000016864.19	GLT8D1	583.332	-1.42155	0.118169	-12.0298	2.47763e-33	1.68372e-31
ENSG00000168306.13	ACOX2	8.55823	-3.90328	1.01733	-3.83678	0.000124661	0.00042686
ENSG00000163689.21	CFAP20DC	185.146	-1.71719	0.259248	-6.62374	3.50215e-11	3.28486e-10
ENSG00000172340.15	SUCLG2	698.791	-1.05991	0.250178	-4.23662	2.26906e-05	8.95897e-05
ENSG00000163378.14	EOGT	380.76	-1.03855	0.209906	-4.94772	7.50894e-07	3.8345e-06
ENSG00000113966.11	ARL6	60.3941	-1.51861	0.313342	-4.84651	1.25653e-06	6.19067e-06
ENSG00000080819.9	CPOX	352.852	-1.32933	0.181605	-7.31991	2.48146e-13	3.02113e-12
ENSG00000184220.12	CMSS1	596.913	-1.18912	0.164042	-7.24887	4.2026e-13	4.99191e-12
ENSG00000114021.12	NIT2	444.814	-1.52905	0.251686	-6.0752	1.23834e-09	9.45138e-09
ENSG00000144815.18	NXPE3	400.635	-1.12857	0.183995	-6.13371	8.58521e-10	6.70823e-09
ENSG00000144821.11	MYH15	52.1756	-1.49904	0.452578	-3.31223	0.000925538	0.00267426
ENSG00000072858.11	SIDT1	127.972	-3.49021	1.50799	-2.31448	0.0206412	0.0424877
ENSG00000180353.11	HCLS1	1783.96	-1.45758	0.161441	-9.02857	1.73936e-19	4.00421e-18
ENSG00000065534.20	MYLK	1809.47	-1.61691	0.189134	-8.54903	1.24131e-17	2.39371e-16
ENSG00000180767.11	CHST13	82.4804	-2.20889	0.34367	-6.42735	1.29848e-10	1.12395e-09
ENSG00000163913.14	IFT122	1047.24	-1.19719	0.120665	-9.92159	3.35367e-23	1.07737e-21
ENSG00000144868.14	TMEM108	44.612	-1.77716	0.386828	-4.59419	4.34439e-06	1.9727e-05
ENSG00000169908.12	TM4SF1	184.325	-1.0465	0.294076	-3.55862	0.000372811	0.00116845
ENSG00000070087.15	PFN2	1043.11	-1.08342	0.146362	-7.40237	1.3378e-13	1.66946e-12
ENSG00000174891.14	RSRC1	575.92	-1.24554	0.175463	-7.09862	1.26006e-12	1.41133e-11
ENSG00000173890.17	GPR160	130.369	-1.23698	0.508481	-2.43271	0.0149864	0.0320862
ENSG00000136527.19	TRA2B	3730.47	-1.23944	0.0986141	-12.5686	3.14386e-36	2.4688e-34
ENSG00000168936.11	TMEM129	693.151	-1.46281	0.242076	-6.04278	1.51485e-09	1.13715e-08
ENSG00000125089.18	SH3TC1	727.152	-1.23568	0.406794	-3.0376	0.00238472	0.00626194
ENSG00000002549.13	LAP3	1145.99	-1.04181	0.15127	-6.88711	5.69364e-12	5.91762e-11
ENSG00000038210.14	PI4K2B	532.505	-1.08618	0.185451	-5.85695	4.71437e-09	3.32026e-08
ENSG00000053900.11	ANAPC4	364.567	-1.24576	0.156048	-7.98315	1.42648e-15	2.17981e-14
ENSG00000169299.14	PGM2	647.164	-1.38683	0.109425	-12.6738	8.26435e-37	6.59981e-35
ENSG00000154277.13	UCHL1	3647.13	-1.31761	0.209658	-6.28454	3.28818e-10	2.71169e-09
ENSG00000178343.5	SHISA3	9.70042	-3.08396	1.13618	-2.71432	0.00664122	0.0156378
ENSG00000109255.11	NMU	19.393	-2.66025	0.724314	-3.67279	0.000239921	0.000782121
ENSG00000132463.15	GRSF1	2461.92	-1.071	0.11088	-9.65906	4.49968e-22	1.32783e-20
ENSG00000163626.17	COX18	231.929	-1.18236	0.243685	-4.85202	1.22211e-06	6.03372e-06
ENSG00000118816.11	CCNI	5888.38	-1.21428	0.150418	-8.07268	6.87692e-16	1.09342e-14
ENSG00000138668.20	HNRNPD	7888.74	-1.73725	0.121529	-14.2949	2.35498e-46	3.50396e-44
ENSG00000145287.11	PLAC8	458.309	-1.89559	0.788312	-2.40462	0.0161894	0.0343445
ENSG00000173085.15	COQ2	287.549	-1.23879	0.180596	-6.85945	6.91263e-12	7.11654e-11
ENSG00000138801.9	PAPSS1	1200.36	-1.06223	0.0926107	-11.4699	1.86981e-30	1.04465e-28
ENSG00000005059.16	MCUB	185.134	-1.15931	0.242289	-4.78482	1.71144e-06	8.28465e-06
ENSG00000174599.5	TRAM1L1	5.38696	-5.53386	2.36825	-2.33668	0.0194557	0.0404005
ENSG00000186867.11	QRFPR	13.5935	-2.16495	0.796584	-2.71779	0.00657194	0.0155108
ENSG00000151466.12	SCLT1	506.053	-1.03044	0.144688	-7.12182	1.06509e-12	1.20152e-11
ENSG00000151470.13	C4orf33	97.4633	-1.29092	0.387933	-3.32769	0.000875707	0.00254746
ENSG00000061918.14	GUCY1B1	52.5428	-2.13819	0.417883	-5.11672	3.10887e-07	1.67917e-06
ENSG00000164124.11	TMEM144	17.0377	-2.40184	0.65019	-3.69406	0.0002207	0.000723133
ENSG00000164105.4	SAP30	378.293	-1.20763	0.158843	-7.60266	2.90113e-14	3.88697e-13
ENSG00000164107.9	HAND2	42.3065	-1.60906	0.443683	-3.62659	0.000287191	0.000924491
ENSG00000082196.21	C1QTNF3	23.7247	-2.34881	0.896602	-2.61969	0.00880108	0.0200812
ENSG00000145604.17	SKP2	1294.64	-2.19579	0.166547	-13.1842	1.08195e-39	1.05471e-37
ENSG00000170571.12	EMB	544.98	-1.09407	0.179535	-6.09392	1.10178e-09	8.47314e-09
ENSG00000164294.14	GPX8	505.93	-1.48045	0.238681	-6.20266	5.55182e-10	4.43362e-09
ENSG00000067248.11	DHX29	840.242	-1.04671	0.178428	-5.86629	4.45651e-09	3.14806e-08
ENSG00000145632.15	PLK2	2926.22	-1.8027	0.0840464	-21.4489	4.67362e-102	8.2577e-99
ENSG00000035499.13	DEPDC1B	612.381	-1.08113	0.162044	-6.67184	2.52623e-11	2.41925e-10
ENSG00000134057.15	CCNB1	3338.97	-2.05467	0.113228	-18.1464	1.37104e-73	6.68265e-71
ENSG00000145703.17	IQGAP2	433.129	-1.51164	0.215758	-7.00621	2.44861e-12	2.66035e-11
ENSG00000164308.17	ERAP2	965.328	-1.31728	0.349543	-3.76857	0.000164185	0.000550334
ENSG00000152495.11	CAMK4	135.019	-1.16758	0.359038	-3.25196	0.00114612	0.00325397
ENSG00000080709.17	KCNN2	12.1913	-2.99784	0.938725	-3.19353	0.00140546	0.00390452
ENSG00000169570.10	DTWD2	112.035	-1.6585	0.312149	-5.31318	1.07731e-07	6.28206e-07
ENSG00000164904.18	ALDH7A1	1124.46	-1.08848	0.132557	-8.21142	2.18587e-16	3.64785e-15
ENSG00000213585.11	VDAC1	3663.57	-1.14223	0.160796	-7.10358	1.21564e-12	1.36807e-11
ENSG00000043143.22	JADE2	3384.78	-1.05512	0.0789126	-13.3707	8.96939e-41	9.18713e-39
ENSG00000112984.12	KIF20A	2139.58	-2.69223	0.139101	-19.3544	1.87111e-83	1.65301e-80
ENSG00000132563.17	REEP2	401.988	-1.02367	0.280355	-3.65134	0.000260875	0.000844974
ENSG00000228672.4	PROB1	524.314	-1.04696	0.188576	-5.5519	2.82578e-08	1.79678e-07
ENSG00000113119.13	TMCO6	340.433	-1.60086	0.312897	-5.11625	3.11672e-07	1.68277e-06
ENSG00000113141.19	IK	3296.54	-1.10614	0.109901	-10.0649	7.89958e-24	2.67771e-22
ENSG00000251664.5	PCDHA12	59.6401	-1.9291	0.446973	-4.31593	1.58934e-05	6.49661e-05
ENSG00000113209.9	PCDHB5	20.711	-2.33013	0.779163	-2.99056	0.0027847	0.00719987
ENSG00000113211.6	PCDHB6	28.5987	-2.38371	0.540381	-4.41118	1.02811e-05	4.37063e-05
ENSG00000177839.7	PCDHB9	30.9688	-2.65613	0.629423	-4.21994	2.44372e-05	9.60566e-05
ENSG00000187372.11	PCDHB13	113.086	-2.00544	0.463826	-4.32368	1.53449e-05	6.29792e-05
ENSG00000120327.7	PCDHB14	84.795	-1.99592	0.517789	-3.8547	0.00011587	0.000399079
ENSG00000254245.3	PCDHGA3	7.54589	-4.05728	1.77197	-2.2897	0.0220386	0.0449712
ENSG00000253910.3	PCDHGB2	156.724	-2.93252	0.687457	-4.26575	1.99235e-05	7.96527e-05
ENSG00000253305.3	PCDHGB6	15.3422	-1.67357	0.685394	-2.44176	0.0146159	0.0313976
ENSG00000171720.10	HDAC3	1296.31	-1.04415	0.186314	-5.60426	2.09145e-08	1.34989e-07
ENSG00000113555.6	PCDH12	30.111	-4.7947	1.58207	-3.03064	0.00244032	0.00639014
ENSG00000113578.18	FGF1	81.2646	-1.47862	0.610399	-2.42238	0.0154192	0.0328933
ENSG00000169247.14	SH3TC2	93.7394	-1.20143	0.358036	-3.35562	0.000791887	0.00232709
ENSG00000164587.13	RPS14	8614.8	-1.16248	0.145451	-7.99225	1.32499e-15	2.04017e-14
ENSG00000197043.15	ANXA6	4009.64	-2.20308	0.0984143	-22.3858	5.41159e-111	1.52986e-107
ENSG00000198624.13	CCDC69	627.354	-1.49058	0.186687	-7.98439	1.41216e-15	2.16027e-14
ENSG00000196743.9	GM2A	830.18	-1.55448	0.226641	-6.85878	6.94521e-12	7.14487e-11
ENSG00000113312.12	TTC1	1020.49	-1.20231	0.118337	-10.1601	2.98893e-24	1.04576e-22
ENSG00000184347.15	SLIT3	981.253	-1.0384	0.175056	-5.93185	2.99547e-09	2.16025e-08
ENSG00000214357.9	NEURL1B	1756.57	-2.20668	0.220624	-10.002	1.494e-23	4.96887e-22
ENSG00000051596.10	THOC3	868.273	-1.31083	0.0949281	-13.8086	2.26096e-43	2.66322e-41
ENSG00000074317.11	SNCB	17.4694	-2.74348	0.747927	-3.66811	0.000244346	0.000794897
ENSG00000213347.11	MXD3	1250.75	-1.7273	0.203161	-8.50214	1.86132e-17	3.52678e-16
ENSG00000169230.10	PRELID1	2940.28	-1.04478	0.435912	-2.39676	0.0165409	0.0350061
ENSG00000169220.18	RGS14	487.974	-1.24516	0.148304	-8.39602	4.61882e-17	8.27466e-16
ENSG00000113758.14	DBN1	8769.88	-1.16189	0.151123	-7.68838	1.49005e-14	2.04683e-13
ENSG00000145912.10	NHP2	1956.69	-1.16587	0.153277	-7.60628	2.82091e-14	3.78307e-13
ENSG00000113269.14	RNF130	1130.13	-1.41186	0.213456	-6.61429	3.73338e-11	3.49479e-10
ENSG00000146054.18	TRIM7	299.669	-1.35304	0.317092	-4.26701	1.98111e-05	7.92613e-05
ENSG00000145945.7	FAM50B	101.575	-1.1579	0.258903	-4.47235	7.73659e-06	3.36187e-05
ENSG00000198721.13	ECI2	1154.33	-1.3748	0.144157	-9.53677	1.47349e-21	4.1907e-20
ENSG00000145982.13	FARS2	349.137	-1.22702	0.159512	-7.69236	1.4445e-14	1.98813e-13
ENSG00000239264.9	TXNDC5	284.459	-1.26482	0.38298	-3.30256	0.000958065	0.00276147
ENSG00000137210.14	TMEM14B	597.102	-1.13832	0.209758	-5.42683	5.7365e-08	3.48305e-07
ENSG00000187566.6	NHLRC1	116.193	-1.36937	0.262564	-5.2154	1.83418e-07	1.02596e-06
ENSG00000112293.15	GPLD1	123.569	-1.71564	0.532807	-3.22	0.00128189	0.00359832
ENSG00000112294.14	ALDH5A1	3295.34	-2.06569	0.405663	-5.09214	3.54042e-07	1.89201e-06
ENSG00000137261.15	KIAA0319	22.9121	-2.09659	0.668463	-3.13643	0.00171017	0.00465138
ENSG00000186470.14	BTN3A2	925.063	-1.36203	0.354405	-3.84316	0.00012146	0.000416506
ENSG00000168631.13	MUCL3	6.6599	-3.06053	1.20195	-2.54631	0.0108869	0.0242151
ENSG00000204536.15	CCHCR1	1516.43	-1.29174	0.148737	-8.68473	3.79652e-18	7.65532e-17
ENSG00000137310.13	TCF19	2306.49	-1.27728	0.136877	-9.33159	1.04295e-20	2.73509e-19
ENSG00000204390.10	HSPA1L	51.634	-1.27588	0.408041	-3.12685	0.00176692	0.00479006
ENSG00000204389.10	HSPA1A	2623.27	-1.01612	0.248741	-4.08503	4.40713e-05	0.000164453
ENSG00000204385.13	SLC44A4	5.64386	-3.01306	1.17045	-2.57428	0.0100449	0.0225551
ENSG00000204371.12	EHMT2	3709.71	-2.0879	0.225025	-9.27853	1.71831e-20	4.43219e-19
ENSG00000213676.13	ATF6B	2427.63	-1.07334	0.113124	-9.48809	2.35299e-21	6.57304e-20
ENSG00000204314.12	PRRT1	208.279	-1.11307	0.238176	-4.67331	2.96382e-06	1.38217e-05
ENSG00000204305.16	AGER	189.022	-1.3319	0.35069	-3.79795	0.000145896	0.00049324
ENSG00000240065.8	PSMB9	1093.82	-1.23365	0.315837	-3.90596	9.38523e-05	0.000328286
ENSG00000235863.4	B3GALT4	61.9994	-2.3788	0.555157	-4.28492	1.82806e-05	7.37641e-05
ENSG00000236104.3	ZBTB22	454.673	-1.37383	0.20847	-6.59005	4.39667e-11	4.08056e-10
ENSG00000186577.14	SMIM29	562.67	-1.38536	0.260723	-5.31355	1.0751e-07	6.27177e-07
ENSG00000124678.20	TCP11	63.8407	-1.09234	0.465978	-2.3442	0.0190681	0.0397035
ENSG00000023892.12	DEF6	1342.05	-2.32495	0.133907	-17.3625	1.58753e-67	6.06481e-65
ENSG00000198937.9	CCDC167	196.037	-1.20371	0.359798	-3.34551	0.000821327	0.00240361
ENSG00000112640.16	PPP2R5D	2560.22	-1.1181	0.106166	-10.5316	6.17882e-26	2.48825e-24
ENSG00000096080.12	MRPS18A	720.434	-1.32731	0.158044	-8.39832	4.5291e-17	8.12423e-16
ENSG00000124608.5	AARS2	888.559	-1.49751	0.232544	-6.43969	1.19715e-10	1.04519e-09
ENSG00000112146.17	FBXO9	957.73	-2.32319	0.12069	-19.2493	1.43085e-82	1.18971e-79
ENSG00000156535.15	CD109	774.43	-1.09607	0.305534	-3.58739	0.000333999	0.00105972
ENSG00000146243.14	IRAK1BP1	34.0828	-1.24456	0.394453	-3.15515	0.00160418	0.00439609
ENSG00000118418.16	HMGN3	1002.62	-1.41063	0.143485	-9.83118	8.26484e-23	2.58253e-21
ENSG00000083123.15	BCKDHB	317.394	-1.45713	0.200622	-7.26303	3.785e-13	4.52631e-12
ENSG00000065833.9	ME1	160.089	-1.54392	0.391008	-3.94856	7.86227e-05	0.000278879
ENSG00000135336.16	ORC3	856.365	-1.07577	0.148177	-7.26003	3.86999e-13	4.62403e-12
ENSG00000135299.17	ANKRD6	362.449	-1.32958	0.243665	-5.4566	4.85331e-08	2.97105e-07
ENSG00000172469.17	MANEA	195.179	-1.1321	0.251654	-4.49862	6.83946e-06	3.00049e-05
ENSG00000132423.12	COQ3	74.9701	-1.73426	0.32568	-5.32504	1.00934e-07	5.90764e-07
ENSG00000130347.13	RTN4IP1	171.704	-1.29806	0.281318	-4.6142	3.94614e-06	1.80572e-05
ENSG00000118690.13	ARMC2	66.3937	-1.467	0.462166	-3.17419	0.00150256	0.00413923
ENSG00000155115.7	GTF3C6	511.402	-1.18989	0.217965	-5.45908	4.78601e-08	2.93366e-07
ENSG00000203778.8	FAM229B	79.7121	-1.8613	0.450616	-4.13057	3.61862e-05	0.000137646
ENSG00000178425.14	NT5DC1	608.996	-1.62151	0.15513	-10.4526	1.42629e-25	5.61577e-24
ENSG00000111911.7	HINT3	281.969	-1.13743	0.207901	-5.47102	4.4745e-08	2.75707e-07
ENSG00000146376.11	ARHGAP18	80.9759	-2.33553	0.796369	-2.93272	0.00336008	0.00854223
ENSG00000164483.17	SAMD3	51.8236	-1.8504	0.399874	-4.62746	3.70172e-06	1.70269e-05
ENSG00000164484.12	TMEM200A	680.411	-1.37646	0.2283	-6.02918	1.64798e-09	1.23185e-08
ENSG00000135525.19	MAP7	21.5621	-4.64041	1.71343	-2.70826	0.00676365	0.015889
ENSG00000164674.17	SYTL3	250.43	-1.17166	0.465782	-2.51547	0.0118872	0.0261804
ENSG00000026297.17	RNASET2	209.258	-1.13923	0.387754	-2.93804	0.00330298	0.00841218
ENSG00000008018.9	PSMB1	2558.37	-1.03076	0.0767192	-13.4354	3.74809e-41	3.92439e-39
ENSG00000146540.15	C7orf50	1325.02	-1.28366	0.111874	-11.4742	1.77825e-30	9.97443e-29
ENSG00000002822.16	MAD1L1	106.915	-1.05703	0.339769	-3.11103	0.00186439	0.00501964
ENSG00000106268.16	NUDT1	615.724	-1.45738	0.129167	-11.2829	1.59426e-29	8.37727e-28
ENSG00000106009.16	BRAT1	1800.47	-1.53919	0.120978	-12.723	4.40836e-37	3.68711e-35
ENSG00000106012.18	IQCE	958.834	-1.84625	0.11745	-15.7195	1.11196e-55	2.66399e-53
ENSG00000157927.17	RADIL	332.071	-1.69769	0.230507	-7.36505	1.77084e-13	2.18229e-12
ENSG00000075624.17	ACTB	92485.5	-1.47924	0.11245	-13.1547	1.59896e-39	1.52712e-37
ENSG00000215045.9	GRID2IP	388.074	-1.17898	0.34085	-3.45895	0.000542278	0.00164381
ENSG00000006468.15	ETV1	94.6063	-1.02984	0.294885	-3.49233	0.000478825	0.00146784
ENSG00000105889.16	STEAP1B	90.6873	-1.01027	0.257778	-3.91915	8.88629e-05	0.000312146
ENSG00000086300.17	SNX10	120.659	-1.23268	0.302024	-4.08142	4.4762e-05	0.000166678
ENSG00000078399.19	HOXA9	205.071	-1.69507	0.691546	-2.45113	0.0142407	0.0306614
ENSG00000106031.9	HOXA13	115.8	-2.18114	0.655162	-3.32916	0.000871071	0.0025345
ENSG00000154678.18	PDE1C	69.8154	-1.85154	0.416773	-4.44255	8.88982e-06	3.82054e-05
ENSG00000086289.13	EPDR1	403.16	-1.47912	0.278065	-5.31933	1.04149e-07	6.08326e-07
ENSG00000078053.17	AMPH	128.419	-1.49316	0.224251	-6.6584	2.76816e-11	2.6323e-10
ENSG00000136279.21	DBNL	2026.33	-1.2332	0.250021	-4.93239	8.12302e-07	4.12869e-06
ENSG00000122678.17	POLM	948.391	-1.06997	0.114292	-9.36173	7.84431e-21	2.08029e-19
ENSG00000106628.13	POLD2	3672.45	-1.07335	0.10476	-10.2458	1.2363e-24	4.4808e-23
ENSG00000105953.16	OGDH	2960	-1.02385	0.115753	-8.84515	9.14077e-19	1.9636e-17
ENSG00000176410.8	DNAJC30	361.556	-1.34241	0.219193	-6.12433	9.10646e-10	7.09591e-09
ENSG00000071462.13	BUD23	1347.51	-1.5638	0.252604	-6.1907	5.9897e-10	4.76178e-09
ENSG00000106077.19	ABHD11	259.962	-1.12574	0.283316	-3.97344	7.08422e-05	0.000253636
ENSG00000086730.17	LAT2	1455.48	-1.17059	0.268653	-4.35726	1.317e-05	5.49139e-05
ENSG00000188372.15	ZP3	139.96	-1.08978	0.321162	-3.39325	0.000690691	0.00205492
ENSG00000091073.20	DTX2	551.409	-1.18702	0.135915	-8.73354	2.46813e-18	5.04148e-17
ENSG00000153993.14	SEMA3D	43.6791	-1.84197	0.419986	-4.38578	1.15573e-05	4.86196e-05
ENSG00000164647.9	STEAP1	33.6191	-1.34012	0.540842	-2.47784	0.0132181	0.0287135
ENSG00000157240.4	FZD1	468.022	-1.00352	0.160411	-6.25596	3.95079e-10	3.21627e-09
ENSG00000127920.6	GNG11	108.802	-2.4753	0.471198	-5.25321	1.49471e-07	8.48844e-07
ENSG00000158560.14	DYNC1I1	6.48745	-2.87858	1.2191	-2.36123	0.0182142	0.0381759
ENSG00000127922.10	SEM1	932.702	-1.25998	0.116351	-10.8291	2.50649e-27	1.12832e-25
ENSG00000130429.16	ARPC1B	88.4466	-1.26631	0.33123	-3.82307	0.000131802	0.000449898
ENSG00000160813.7	PPP1R35	789.971	-1.2487	0.14894	-8.38393	5.11898e-17	9.12443e-16
ENSG00000106330.12	MOSPD3	376.299	-1.8384	0.230056	-7.99109	1.33756e-15	2.05416e-14
ENSG00000106327.13	TFR2	313.259	-1.19749	0.284272	-4.21246	2.52601e-05	9.90709e-05
ENSG00000176125.7	UFSP1	30.6615	-1.50209	0.620278	-2.42164	0.0154508	0.0329557
ENSG00000128581.17	IFT22	384.656	-2.05201	0.230282	-8.91086	5.06373e-19	1.10798e-17
ENSG00000161048.12	NAPEPLD	172.014	-1.07698	0.289475	-3.72048	0.000198847	0.000656401
ENSG00000105974.13	CAV1	3342.85	-1.20461	0.198861	-6.05753	1.38226e-09	1.04651e-08
ENSG00000106484.16	MEST	600.138	-1.02416	0.244049	-4.19654	2.71022e-05	0.000105855
ENSG00000266265.4	KLF14	42.2383	-1.78606	0.613876	-2.90948	0.00362032	0.00913644
ENSG00000128567.17	PODXL	5373.43	-1.32798	0.230382	-5.76425	8.20212e-09	5.60082e-08
ENSG00000178826.11	TMEM139	89.6928	-1.07299	0.345633	-3.10441	0.00190661	0.00512452
ENSG00000198420.10	TCAF1	517.934	-1.1155	0.165213	-6.75192	1.45897e-11	1.44029e-10
ENSG00000171130.19	ATP6V0E2	1044.02	-1.74466	0.517791	-3.36943	0.000753232	0.00222321
ENSG00000196456.13	ZNF775	230.55	-1.01319	0.238614	-4.24616	2.17464e-05	8.632e-05
ENSG00000055118.17	KCNH2	81.2062	-1.41123	0.398727	-3.53934	0.000401132	0.00124807
ENSG00000164867.11	NOS3	237.071	-2.2377	0.252608	-8.85838	8.11855e-19	1.75736e-17
ENSG00000164885.13	CDK5	445.879	-1.60335	0.271925	-5.89629	3.71771e-09	2.6527e-08
ENSG00000164690.8	SHH	210.435	-3.3557	0.966787	-3.47098	0.000518553	0.00157969
ENSG00000130675.15	MNX1	179.865	-1.41727	0.213374	-6.6422	3.09029e-11	2.91987e-10
ENSG00000275591.5	XKR5	22.9918	-2.63834	0.691083	-3.81769	0.000134709	0.000459042
ENSG00000253958.2	CLDN23	29.4348	-1.5409	0.528234	-2.91708	0.0035333	0.00893953
ENSG00000079459.13	FDFT1	5076.95	-1.14986	0.119178	-9.6482	5.00246e-22	1.46397e-20
ENSG00000171428.15	NAT1	59.0686	-1.16062	0.32255	-3.59826	0.000320359	0.00102126
ENSG00000061337.15	LZTS1	99.035	-2.31756	0.430754	-5.38023	7.43908e-08	4.44991e-07
ENSG00000275074.2	NUDT18	114.217	-1.25218	0.369814	-3.38596	0.000709289	0.00210582
ENSG00000168476.12	REEP4	1198.92	-1.26183	0.0901489	-13.9972	1.62203e-44	2.04709e-42
ENSG00000008853.18	RHOBTB2	548.908	-1.57488	0.237531	-6.63023	3.35158e-11	3.1499e-10
ENSG00000104679.12	R3HCC1	715.294	-1.20021	0.185524	-6.46927	9.84786e-11	8.70541e-10
ENSG00000184661.14	CDCA2	990.467	-1.6901	0.136372	-12.3933	2.84229e-35	2.09249e-33
ENSG00000120915.14	EPHX2	54.0865	-1.48953	0.439224	-3.39128	0.000695664	0.00206884
ENSG00000168077.14	SCARA3	485.19	-1.60932	0.283742	-5.67177	1.41331e-08	9.33513e-08
ENSG00000168078.10	PBK	541.162	-1.18804	0.122795	-9.675	3.85092e-22	1.14595e-20
ENSG00000214050.8	FBXO16	26.874	-1.32215	0.536816	-2.46294	0.0137802	0.0297789
ENSG00000197265.9	GTF2E2	708.383	-1.59546	0.237773	-6.71001	1.94608e-11	1.88927e-10
ENSG00000104687.14	GSR	1766.33	-1.01839	0.0803401	-12.676	8.03046e-37	6.44946e-35
ENSG00000133863.9	TEX15	199.646	-1.48441	0.413994	-3.58557	0.000336343	0.00106621
ENSG00000129691.16	ASH2L	1375.26	-1.29293	0.204667	-6.31723	2.663e-10	2.22731e-09
ENSG00000198363.18	ASPH	2576.44	-1.10634	0.0995296	-11.1157	1.05261e-28	5.23896e-27
ENSG00000147586.10	MRPS28	117.6	-1.14636	0.202998	-5.64715	1.63125e-08	1.067e-07
ENSG00000104320.15	NBN	1434.22	-1.00042	0.141267	-7.08174	1.42361e-12	1.58821e-11
ENSG00000104325.7	DECR1	504.213	-1.07814	0.180031	-5.98864	2.11597e-09	1.56021e-08
ENSG00000155099.8	PIP4P2	249.585	-1.66861	0.25672	-6.4997	8.04793e-11	7.20896e-10
ENSG00000156471.13	PTDSS1	2547.13	-1.13424	0.144313	-7.85964	3.85252e-15	5.64889e-14
ENSG00000104356.11	POP1	602.999	-1.60319	0.152839	-10.4894	9.66579e-26	3.84862e-24
ENSG00000136982.6	DSCC1	330.958	-1.26431	0.13759	-9.18897	3.96638e-20	9.64971e-19
ENSG00000172167.8	MTBP	340.235	-1.46063	0.18034	-8.09933	5.52616e-16	8.8764e-15
ENSG00000147689.17	FAM83A	87.1272	-2.34099	0.343716	-6.81084	9.70287e-12	9.81747e-11
ENSG00000160932.11	LY6E	2228.58	-1.09906	0.119046	-9.23231	2.64868e-20	6.61467e-19
ENSG00000104518.11	GSDMD	1038.96	-2.13891	0.181329	-11.7957	4.10618e-32	2.57959e-30
ENSG00000147813.16	NAPRT	1659.13	-1.58497	0.146216	-10.84	2.22564e-27	1.01482e-25
ENSG00000104524.14	PYCR3	495.882	-2.18607	0.313457	-6.97406	3.07915e-12	3.30979e-11
ENSG00000160949.18	TONSL	3413.23	-1.49667	0.0829712	-18.0385	9.71989e-73	4.57969e-70
ENSG00000167700.9	MFSD3	795.149	-1.58881	0.236812	-6.70917	1.9573e-11	1.89756e-10
ENSG00000213563.7	C8orf82	1512.95	-1.40476	0.160173	-8.77026	1.78253e-18	3.69443e-17
ENSG00000178445.10	GLDC	288.605	-3.36725	0.499885	-6.73605	1.62749e-11	1.59754e-10
ENSG00000164989.17	CCDC171	200.855	-1.09107	0.343887	-3.17277	0.00150994	0.00415638
ENSG00000188352.13	FOCAD	467.074	-1.06539	0.131982	-8.07221	6.90358e-16	1.09643e-14
ENSG00000168913.7	ENHO	62.2231	-1.93069	0.38638	-4.99686	5.82707e-07	3.02926e-06
ENSG00000137135.18	ARHGEF39	465.931	-2.37747	0.166272	-14.2987	2.22978e-46	3.35298e-44
ENSG00000137106.18	GRHPR	1722.86	-1.45643	0.23588	-6.17443	6.64012e-10	5.24423e-09
ENSG00000148019.14	CEP78	1336.02	-1.07158	0.0985201	-10.8767	1.48803e-27	6.89616e-26
ENSG00000172159.16	FRMD3	97.7892	-1.78541	0.313445	-5.6961	1.22577e-08	8.16955e-08
ENSG00000148082.10	SHC3	41.1943	-1.46213	0.475443	-3.07531	0.00210287	0.0055946
ENSG00000157303.11	SUSD3	150.019	-1.15906	0.315716	-3.67122	0.000241399	0.000786398
ENSG00000106785.15	TRIM14	1169.21	-1.29986	0.152493	-8.5241	1.54e-17	2.93368e-16
ENSG00000095383.20	TBC1D2	683.072	-2.59816	0.124216	-20.9165	3.78825e-97	5.35469e-94
ENSG00000119514.7	GALNT12	92.1791	-1.07333	0.336112	-3.19336	0.00140627	0.003906
ENSG00000119509.13	INVS	469.726	-1.41901	0.193799	-7.32209	2.44132e-13	2.9774e-12
ENSG00000138835.24	RGS3	511.417	-1.00541	0.125343	-8.02127	1.04654e-15	1.62202e-14
ENSG00000148219.18	ASTN2	74.1658	-1.26153	0.514277	-2.45302	0.0141663	0.0305292
ENSG00000119403.15	PHF19	3309.96	-1.55635	0.102073	-15.2475	1.71055e-52	3.60875e-50
ENSG00000175764.17	TTLL11	533.667	-2.34357	0.364537	-6.4289	1.28532e-10	1.11392e-09
ENSG00000136830.12	NIBAN2	4463.99	-1.81719	0.101122	-17.9703	3.33154e-72	1.51907e-69
ENSG00000187024.15	PTRH1	285.257	-1.73519	0.292045	-5.94149	2.82435e-09	2.04939e-08
ENSG00000106991.14	ENG	1009.98	-2.71089	0.288951	-9.38183	6.48385e-21	1.73907e-19
ENSG00000148337.22	CIZ1	6943.94	-1.00468	0.084302	-11.9177	9.57685e-33	6.23819e-31
ENSG00000119333.12	DYNC2I2	3421.1	-1.96783	0.137873	-14.2728	3.23496e-46	4.61881e-44
ENSG00000160447.7	PKN3	1895.86	-1.12841	0.0920716	-12.2558	1.56336e-34	1.11046e-32
ENSG00000160446.19	ZDHHC12	544.74	-1.1567	0.150221	-7.69999	1.36074e-14	1.88503e-13
ENSG00000175283.8	DOLK	406.2	-1.12717	0.307355	-3.66734	0.000245089	0.000796948
ENSG00000148341.18	SH3GLB2	3133.45	-1.14034	0.278276	-4.09786	4.16988e-05	0.000156474
ENSG00000095321.18	CRAT	1245.67	-1.04984	0.162917	-6.44401	1.1636e-10	1.01905e-09
ENSG00000165698.16	SPACA9	201.555	-1.14028	0.253724	-4.49417	6.98415e-06	3.05636e-05
ENSG00000175164.16	ABO	30.1983	-1.14976	0.508726	-2.26008	0.0238161	0.0482154
ENSG00000148291.10	SURF2	690.137	-2.02302	0.162826	-12.4244	1.92619e-35	1.42548e-33
ENSG00000123453.19	SARDH	47.5894	-1.06154	0.40188	-2.64144	0.00825535	0.0189431
ENSG00000235106.10	BRD3OS	758.156	-1.18986	0.185051	-6.42994	1.27657e-10	1.10701e-09
ENSG00000130560.9	UBAC1	1383.17	-1.04336	0.135871	-7.67904	1.60282e-14	2.19109e-13
ENSG00000244187.8	TMEM141	155.313	-1.79776	0.509625	-3.52761	0.000419326	0.00129868
ENSG00000196642.19	RABL6	3886.91	-1.18475	0.131647	-8.99942	2.26921e-19	5.14027e-18
ENSG00000186193.9	SAPCD2	2092.47	-1.07723	0.184833	-5.82809	5.60649e-09	3.89807e-08
ENSG00000176101.12	SSNA1	1605.51	-1.06241	0.105167	-10.1021	5.4048e-24	1.85429e-22
ENSG00000212864.4	RNF208	439.376	-1.91345	0.371514	-5.1504	2.59938e-07	1.42467e-06
ENSG00000198113.3	TOR4A	812.804	-1.26872	0.137094	-9.25436	2.15523e-20	5.48905e-19
ENSG00000182154.8	MRPL41	859.743	-1.15178	0.153579	-7.49957	6.40277e-14	8.25006e-13
ENSG00000067057.19	PFKP	7298.52	-1.0272	0.134985	-7.6097	2.74732e-14	3.69139e-13
ENSG00000107614.22	TRDMT1	132.255	-1.08079	0.268602	-4.02376	5.72771e-05	0.000208932
ENSG00000216937.14	CCDC7	53.3553	-2.09359	0.755594	-2.77079	0.00559213	0.0134111
ENSG00000198915.12	RASGEF1A	285.496	-1.50504	0.311725	-4.82809	1.37845e-06	6.75839e-06
ENSG00000172671.20	ZFAND4	140.025	-1.52154	0.2444	-6.22562	4.79647e-10	3.85216e-09
ENSG00000264230.9	ANXA8L1	25.834	-5.23061	0.984823	-5.31121	1.08897e-07	6.33701e-07
ENSG00000265763.4	ZNF488	72.463	-1.24628	0.334972	-3.72055	0.00019879	0.000656401
ENSG00000265190.7	ANXA8	118.944	-5.00278	0.609944	-8.20203	2.36353e-16	3.93968e-15
ENSG00000122952.17	ZWINT	2505.16	-1.0055	0.076565	-13.1327	2.13911e-39	2.01576e-37
ENSG00000122862.5	SRGN	77.582	-2.4973	0.394688	-6.32728	2.49527e-10	2.09197e-09
ENSG00000156515.25	HK1	3775.82	-1.24691	0.193804	-6.43384	1.24422e-10	1.08029e-09
ENSG00000197467.17	COL13A1	286.262	-1.83671	0.198613	-9.24769	2.29405e-20	5.79043e-19
ENSG00000148660.22	CAMK2G	1760.02	-1.23195	0.164346	-7.49613	6.57315e-14	8.45451e-13
ENSG00000122861.16	PLAU	5098.92	-1.24167	0.0970778	-12.7905	1.85337e-37	1.5974e-35
ENSG00000138119.17	MYOF	11920.9	-1.14761	0.107897	-10.6361	2.02366e-26	8.48797e-25
ENSG00000138180.16	CEP55	2184.26	-1.06815	0.191811	-5.56878	2.56525e-08	1.64071e-07
ENSG00000155629.15	PIK3AP1	4141.1	-1.83372	0.162727	-11.2687	1.87269e-29	9.80389e-28
ENSG00000155254.13	MARVELD1	2071.44	-1.05182	0.136929	-7.68149	1.57244e-14	2.15373e-13
ENSG00000120057.5	SFRP5	10.9404	-2.5419	0.999787	-2.54245	0.011008	0.0244535
ENSG00000095539.16	SEMA4G	77.569	-1.46194	0.331916	-4.40454	1.0601e-05	4.49309e-05
ENSG00000186862.20	PDZD7	358.015	-1.32547	0.276613	-4.79179	1.65302e-06	8.02111e-06
ENSG00000107819.15	SFXN3	675.879	-1.10958	0.237475	-4.67239	2.9772e-06	1.38613e-05
ENSG00000166171.13	DPCD	175.017	-1.32756	0.196047	-6.77163	1.2734e-11	1.26757e-10
ENSG00000166189.8	HPS6	687.696	-1.04177	0.111585	-9.33612	9.99277e-21	2.62542e-19
ENSG00000156398.13	SFXN2	245.766	-1.16118	0.262485	-4.42379	9.69845e-06	4.13787e-05
ENSG00000065618.21	COL17A1	30.7233	-1.79849	0.663963	-2.70871	0.00675449	0.0158701
ENSG00000148908.15	RGS10	680.819	-1.86761	0.148905	-12.5423	4.37975e-36	3.40153e-34
ENSG00000148803.12	FUOM	357.777	-1.23715	0.376413	-3.28668	0.00101378	0.00290605
ENSG00000148832.16	PAOX	37.5162	-1.27781	0.567536	-2.2515	0.0243539	0.0491818
ENSG00000185885.17	IFITM1	301.076	-1.44597	0.428174	-3.37706	0.00073265	0.00216763
ENSG00000142089.17	IFITM3	5557.04	-1.69735	0.249416	-6.80529	1.00843e-11	1.01888e-10
ENSG00000184363.10	PKP3	307.261	-1.5561	0.137332	-11.3309	9.22327e-30	4.91966e-28
ENSG00000177106.17	EPS8L2	615.057	-1.3477	0.161563	-8.34162	7.3281e-17	1.28995e-15
ENSG00000177156.11	TALDO1	2792.98	-1.41855	0.170352	-8.32717	8.27968e-17	1.45023e-15
[truncated: 507 more rows]
